# Supplementary material for: Redetermination of poly[μ-chlorido-hepta­chlorido-μ3-l-proline-μ2-l-proline-tetra­mercury(II)]
Source: Acta Crystallogr Sect E Struct Rep Online. 2008 Jul 19;64(Pt 8):m1048–9. doi: 10.1107/S160053680802196X (PMC2961966; doi:10.1107/S160053680802196X)
Supplement: Supplementary file 1 [file e-64-m1048-sup1.cif]

##############################################################################
###                                                                        ###
###        Electronic paper (Acta Crystallographica Section E)             ###
###                                                                        ###
##############################################################################
#                                                                            #
# This CIF contains the data in a paper accepted for publication in Acta     #
# Crystallographica Section E. It conforms to the requirements of Notes      #
# for Authors for Section E, and has been peer reviewed under the auspices   #
# of the IUCr Commission on Journals.                                        #
#                                                                            #
# Full details of the Crystallographic Information File format               #
# are given in the paper "The Crystallographic Information File (CIF):       #
# a New Standard Archive File for Crystallography" by S. R. Hall, F. H.      #
# Allen and I. D. Brown [Acta Cryst. (1991), A47, 655-685].                  #
#                                                                            #
# The current version of the core CIF dictionary is obtainable from          #
# ftp://ftp.iucr.org/pub/cif_core.dic. The current version number is 2.4.    #
#                                                                            #
# Software is freely available for graphical display of the structure(s) in  #
# this CIF.  For information consult the CIF home page http://www.iucr.org/  #
# cif/home.html                                                              #
#                                                                            #
# This file may be used for bona fide research purposes within the           #
# scientific community so long as proper attribution is given to the journal # 
# article from which it was obtained.                                        #
#                                                                            #
##############################################################################
                                             
data_I
_audit_creation_method     SHELXL-97
_chemical_name_systematic
;
poly[\m-chlorido-heptachlorido-\m~3~-L-proline-\m~2~-L-proline-tetramercury(II)]
;
_chemical_name_common     ?
_chemical_formula_moiety     'C10 H18 Cl8 Hg4 N2 O4'
_chemical_formula_sum     'C10 H18 Cl8 Hg4 N2 O4'
_chemical_formula_iupac     '[Hg4 Cl8 (C5 H9 N O2)2]'
_chemical_formula_weight     1316.23
_chemical_melting_point     ?
_symmetry_cell_setting     Triclinic
_symmetry_space_group_name_H-M     'P 1'
_symmetry_space_group_name_Hall     'P 1'
loop_
    _symmetry_equiv_pos_as_xyz
    'x, y, z'
_cell_length_a     7.2742(4)
_cell_length_b     9.4472(5)
_cell_length_c     10.4767(6)
_cell_angle_alpha     108.621(3)
_cell_angle_beta     107.260(2)
_cell_angle_gamma     97.353(2)
_cell_volume     631.51(6)
_cell_formula_units_Z     1
_cell_measurement_reflns_used     5619
_cell_measurement_theta_min     2.35
_cell_measurement_theta_max     35.5
_cell_measurement_temperature     293(2)
_exptl_crystal_description     Plate
_exptl_crystal_colour     'pale brown'
_exptl_crystal_size_max     0.20
_exptl_crystal_size_mid     0.10
_exptl_crystal_size_min     0.10
_exptl_crystal_density_diffrn     3.461
_exptl_crystal_density_meas     ?
_exptl_crystal_density_method     'not measured'
_exptl_crystal_F_000     580
_exptl_absorpt_coefficient_mu     25.102
_exptl_absorpt_correction_type     multi-scan
_exptl_absorpt_process_details     '(Blessing, 1995)'
_exptl_absorpt_correction_T_min     0.0817
_exptl_absorpt_correction_T_max     0.1880
_exptl_special_details
;
;
_diffrn_ambient_temperature     293(2)
_diffrn_radiation_type     MoK\a
_diffrn_radiation_wavelength     0.71073
_diffrn_radiation_source     'fine-focus sealed tube'
_diffrn_radiation_monochromator     graphite
_diffrn_measurement_device_type     'Bruker Kappa APEXII area-detector'
_diffrn_measurement_method     '\w and \f'
_diffrn_detector_area_resol_mean     ?
_diffrn_reflns_number     10896
_diffrn_reflns_av_R_equivalents     0.0442
_diffrn_reflns_av_sigmaI/netI     0.0522
_diffrn_reflns_theta_min     2.35
_diffrn_reflns_theta_max     25.00
_diffrn_reflns_theta_full     25.00
_diffrn_measured_fraction_theta_max     0.999
_diffrn_measured_fraction_theta_full     0.999
_diffrn_reflns_limit_h_min     -6
_diffrn_reflns_limit_h_max     8
_diffrn_reflns_limit_k_min     -11
_diffrn_reflns_limit_k_max     11
_diffrn_reflns_limit_l_min     -12
_diffrn_reflns_limit_l_max     12
_diffrn_standards_number     0
_diffrn_standards_interval_count     .
_diffrn_standards_interval_time     .
_diffrn_standards_decay_%     ?
_refine_special_details
;
Refinement of <i>F</i>^2^ against ALL reflections. The weighted <i>R</i>-factor
<i>wR</i> and goodness of fit <i>S</i> are based on <i>F</i>^2^, conventional
<i>R</i>-factors <i>R</i> are based on <i>F</i>, with <i>F</i> set to zero for
negative <i>F</i>^2^. The threshold expression of <i>F</i>^2^ >
\s(<i>F</i>^2^) is used only for calculating <i>R</i>-factors(gt) <i>etc</i>.
and is not relevant to the choice of reflections for refinement.
<i>R</i>-factors based on <i>F</i>^2^ are statistically about twice as large
as those based on <i>F</i>, and <i>R</i>- factors based on ALL data will be
even larger.
;
_reflns_number_total     3956
_reflns_number_gt     3773
_reflns_threshold_expression     I>2\s(I)
_refine_ls_structure_factor_coef     Fsqd
_refine_ls_matrix_type     full
_refine_ls_R_factor_all     0.0388
_refine_ls_R_factor_gt     0.0367
_refine_ls_wR_factor_gt     0.1081
_refine_ls_wR_factor_ref     0.1107
_refine_ls_goodness_of_fit_ref     1.026
_refine_ls_restrained_S_all     1.025
_refine_ls_number_reflns     3956
_refine_ls_number_parameters     255
_refine_ls_number_restraints     21
_refine_ls_hydrogen_treatment     constr
_refine_ls_weighting_scheme     calc
_refine_ls_weighting_details
         'calc w=1/[\s^2^(Fo^2^)+(0.0781P)^2^+1.0577P] where P=(Fo^2^+2Fc^2^)/3'
_atom_sites_solution_hydrogens     geom
_atom_sites_solution_primary     direct
_atom_sites_solution_secondary     difmap
_refine_ls_shift/su_max     0.001
_refine_ls_shift/su_mean     0.000
_refine_diff_density_max     1.750
_refine_diff_density_min     -2.507
_refine_ls_extinction_method     'SHELXL97 (Sheldrick, 2008)'
_refine_ls_extinction_coef     0.0066(5)
_refine_ls_extinction_expression
                                  'Fc^*^=kFc[1+0.001xFc^2^\l^3^/sin(2\q)]^-1/4^'
_refine_ls_abs_structure_details     'Flack (1983), 1736 Friedel pairs'
_refine_ls_abs_structure_Flack     0.057(16)
loop_
    _atom_type_symbol
    _atom_type_description
    _atom_type_scat_dispersion_real
    _atom_type_scat_dispersion_imag
    _atom_type_scat_source
    'C' 'C' 0.0033 0.0016
                         'International Tables Vol C Tables 4.2.6.8 and 6.1.1.4'
    'H' 'H' 0.0000 0.0000
                         'International Tables Vol C Tables 4.2.6.8 and 6.1.1.4'
    'N' 'N' 0.0061 0.0033
                         'International Tables Vol C Tables 4.2.6.8 and 6.1.1.4'
    'O' 'O' 0.0106 0.0060
                         'International Tables Vol C Tables 4.2.6.8 and 6.1.1.4'
    'Cl' 'Cl' 0.1484 0.1585
                         'International Tables Vol C Tables 4.2.6.8 and 6.1.1.4'
    'Hg' 'Hg' -2.3894 9.2266
                         'International Tables Vol C Tables 4.2.6.8 and 6.1.1.4'
_computing_data_collection     'APEX2 (Bruker, 2004)'
_computing_cell_refinement     'APEX2 (Bruker, 2004)'
_computing_data_reduction     'SAINT (Bruker, 2004)'
_computing_structure_solution     'SIR92 (Altomare <i>et al.</i>,  1993)'
_computing_structure_refinement     'SHELXL97 (Sheldrick, 2008)'
_computing_molecular_graphics     'ORTEP-3 (Farrugia, 1997)'
_computing_publication_material
                            'SHELXL97 (Sheldrick, 2008) and PLATON (Spek, 2003)'
loop_
    _atom_site_type_symbol
    _atom_site_label
    _atom_site_fract_x
    _atom_site_fract_y
    _atom_site_fract_z
    _atom_site_U_iso_or_equiv
    _atom_site_adp_type
    _atom_site_calc_flag
    _atom_site_refinement_flags
    _atom_site_occupancy
    _atom_site_disorder_assembly
    _atom_site_disorder_group
    C C1 0.899(3) 0.4306(18) 0.7785(18) 0.028(4) Uani d . 1 . .
    C C2 0.969(2) 0.3323(15) 0.6707(14) 0.029(3) Uani d . 1 . .
    H H2 1.1092 0.3762 0.6931 0.034 Uiso calc R 1 . .
    C C3 0.849(3) 0.307(2) 0.515(2) 0.061(5) Uani d U 1 . .
    H H3A 0.7262 0.3395 0.5091 0.073 Uiso calc R 1 . .
    H H3B 0.9246 0.3647 0.4779 0.073 Uiso calc R 1 . .
    C C4 0.805(3) 0.135(2) 0.4312(19) 0.053(5) Uani d . 1 . .
    H H4A 0.6851 0.1011 0.3467 0.063 Uiso calc R 1 . .
    H H4B 0.9145 0.1099 0.4004 0.063 Uiso calc R 1 . .
    C C5 0.782(3) 0.063(2) 0.529(2) 0.054(5) Uani d . 1 . .
    H H5A 0.8072 -0.0391 0.5014 0.065 Uiso calc R 1 . .
    H H5B 0.6496 0.0542 0.5329 0.065 Uiso calc R 1 . .
    C C6 0.330(2) 0.4234(17) 1.0096(17) 0.029(4) Uani d . 1 . .
    C C7 0.286(2) 0.5707(15) 1.1024(14) 0.031(3) Uani d . 1 . .
    H H7 0.2394 0.6301 1.0431 0.037 Uiso calc R 1 . .
    C C8 0.224(3) 0.559(3) 1.308(2) 0.066(5) Uani d U 1 . .
    H H8A 0.2775 0.4742 1.3230 0.079 Uiso calc R 1 . .
    H H8B 0.1311 0.5775 1.3584 0.079 Uiso calc R 1 . .
    C C9 0.385(4) 0.700(3) 1.359(3) 0.074(7) Uani d U 1 . .
    H H9A 0.4888 0.7116 1.4480 0.089 Uiso calc R 1 . .
    H H9B 0.3341 0.7919 1.3756 0.089 Uiso calc R 1 . .
    C C10 0.463(3) 0.673(2) 1.237(2) 0.059(5) Uani d . 1 . .
    H H10A 0.5709 0.6227 1.2514 0.070 Uiso calc R 1 . .
    H H10B 0.5103 0.7701 1.2293 0.070 Uiso calc R 1 . .
    N N1 0.942(2) 0.1748(13) 0.6775(12) 0.040(3) Uani d . 1 . .
    H H1A 0.9010 0.1744 0.7504 0.048 Uiso calc R 1 . .
    H H1B 1.0575 0.1460 0.6915 0.048 Uiso calc R 1 . .
    N N2 0.1290(17) 0.5265(14) 1.1579(15) 0.042(3) Uani d . 1 . .
    H H2A 0.0369 0.5809 1.1448 0.050 Uiso calc R 1 . .
    H H2B 0.0685 0.4256 1.1103 0.050 Uiso calc R 1 . .
    O O1 0.9293(18) 0.5718(13) 0.7961(14) 0.044(3) Uani d . 1 . .
    O O2 0.8094(19) 0.3750(13) 0.8405(12) 0.050(3) Uani d . 1 . .
    O O3 0.457(2) 0.4477(15) 0.9648(17) 0.055(4) Uani d . 1 . .
    O O4 0.2390(17) 0.2970(11) 0.9976(12) 0.039(3) Uani d . 1 . .
    Cl Cl1 1.3639(8) 0.8860(6) 0.9691(6) 0.0403(14) Uani d . 1 . .
    Cl Cl2 0.9186(9) 0.6904(7) 0.5046(7) 0.0569(15) Uani d . 1 . .
    Cl Cl3 0.4113(9) 0.5596(8) 0.6683(7) 0.0463(14) Uani d . 1 . .
    Cl Cl4 0.8766(8) 0.7849(6) 1.1323(6) 0.0388(11) Uani d . 1 . .
    Cl Cl5 0.7759(8) 0.2678(7) 1.1413(6) 0.0430(13) Uani d . 1 . .
    Cl Cl6 0.3481(8) 0.0587(7) 0.6721(6) 0.0504(14) Uani d . 1 . .
    Cl Cl7 -0.1508(9) -0.0454(6) 0.8492(6) 0.0408(14) Uani d . 1 . .
    Cl Cl8 0.2824(12) 0.1691(10) 1.3145(8) 0.076(2) Uani d . 1 . .
    Hg Hg1 1.13721(7) 0.76197(5) 0.73403(5) 0.0368(2) Uani d . 1 . .
    Hg Hg2 0.65755(7) 0.64526(5) 0.89544(5) 0.0337(2) Uani d . 1 . .
    Hg Hg3 0.54733(7) 0.19563(5) 0.91009(5) 0.0357(2) Uani d . 1 . .
    Hg Hg4 0.07001(8) 0.06525(6) 1.08346(6) 0.0426(2) Uani d . 1 . .
loop_
    _atom_site_aniso_label
    _atom_site_aniso_U_11
    _atom_site_aniso_U_22
    _atom_site_aniso_U_33
    _atom_site_aniso_U_12
    _atom_site_aniso_U_13
    _atom_site_aniso_U_23
    C1 0.035(9) 0.035(8) 0.017(8) 0.013(6) 0.017(7) 0.004(7)
    C2 0.038(8) 0.030(7) 0.021(7) 0.013(6) 0.019(6) 0.005(6)
    C3 0.083(9) 0.056(8) 0.047(8) 0.015(6) 0.012(6) 0.034(7)
    C4 0.077(14) 0.041(9) 0.014(8) 0.002(8) 0.007(8) -0.010(7)
    C5 0.072(13) 0.036(9) 0.044(11) -0.002(8) 0.022(10) 0.006(8)
    C6 0.024(9) 0.034(8) 0.025(8) 0.002(6) 0.007(7) 0.012(7)
    C7 0.045(9) 0.033(7) 0.012(6) 0.008(6) 0.014(6) 0.002(6)
    C8 0.059(8) 0.086(9) 0.060(9) 0.010(6) 0.039(7) 0.024(7)
    C9 0.071(10) 0.079(10) 0.066(10) 0.005(7) 0.022(8) 0.025(8)
    C10 0.036(10) 0.072(12) 0.044(11) -0.014(8) 0.006(8) 0.010(9)
    N1 0.073(9) 0.030(6) 0.022(6) 0.017(6) 0.017(6) 0.012(5)
    N2 0.025(6) 0.040(6) 0.052(9) 0.002(5) 0.009(6) 0.015(6)
    O1 0.055(8) 0.034(6) 0.052(8) 0.012(5) 0.030(6) 0.016(6)
    O2 0.067(8) 0.052(7) 0.028(6) -0.007(6) 0.029(6) 0.008(5)
    O3 0.078(9) 0.044(7) 0.066(10) 0.022(6) 0.054(8) 0.024(7)
    O4 0.052(7) 0.026(5) 0.032(6) 0.000(5) 0.018(5) 0.004(5)
    Cl1 0.034(3) 0.041(3) 0.040(3) 0.006(2) 0.008(2) 0.013(2)
    Cl2 0.054(3) 0.057(3) 0.049(3) 0.021(3) 0.003(2) 0.017(3)
    Cl3 0.039(3) 0.058(3) 0.038(3) 0.012(2) 0.010(2) 0.017(2)
    Cl4 0.044(3) 0.034(2) 0.032(3) 0.005(2) 0.012(2) 0.008(2)
    Cl5 0.040(3) 0.055(3) 0.026(3) 0.002(2) 0.009(2) 0.011(2)
    Cl6 0.045(3) 0.059(3) 0.034(3) 0.008(2) 0.007(2) 0.008(3)
    Cl7 0.051(3) 0.037(3) 0.036(3) 0.012(2) 0.016(2) 0.015(2)
    Cl8 0.063(4) 0.093(5) 0.038(3) 0.005(3) -0.004(3) 0.006(3)
    Hg1 0.0368(4) 0.0374(4) 0.0338(4) 0.0094(3) 0.0100(3) 0.0127(3)
    Hg2 0.0300(4) 0.0369(4) 0.0325(4) 0.0074(3) 0.0099(3) 0.0125(3)
    Hg3 0.0298(4) 0.0387(4) 0.0323(4) 0.0050(3) 0.0082(3) 0.0097(3)
    Hg4 0.0438(5) 0.0425(4) 0.0349(5) 0.0072(3) 0.0095(3) 0.0119(4)
_geom_special_details
;
All e.s.d.'s (except the e.s.d. in the dihedral angle between two l.s. planes)
are estimated using the full covariance matrix. The cell e.s.d.'s are taken
into account individually in the estimation of e.s.d.'s in distances, angles
and torsion angles; correlations between e.s.d.'s in cell parameters are only
used when they are defined by crystal symmetry. An approximate (isotropic)
treatment of cell e.s.d.'s is used for estimating e.s.d.'s involving l.s.
planes.
;
loop_
    _geom_bond_atom_site_label_1
    _geom_bond_atom_site_label_2
    _geom_bond_site_symmetry_2
    _geom_bond_distance
    _geom_bond_publ_flag
    C1 O2 . 1.224(19) ?
    C1 O1 . 1.267(19) ?
    C1 C2 . 1.480(19) ?
    C2 N1 . 1.502(16) ?
    C2 C3 . 1.53(2) ?
    C2 H2 . 0.98 ?
    C3 C4 . 1.52(2) ?
    C3 H3A . 0.97 ?
    C3 H3B . 0.97 ?
    C4 C5 . 1.44(2) ?
    C4 H4A . 0.97 ?
    C4 H4B . 0.97 ?
    C5 N1 . 1.57(2) ?
    C5 H5A . 0.97 ?
    C5 H5B . 0.97 ?
    C6 O3 . 1.18(2) ?
    C6 O4 . 1.236(17) ?
    C6 C7 . 1.56(2) ?
    C7 N2 . 1.495(18) ?
    C7 C10 . 1.52(2) ?
    C7 H7 . 0.98 ?
    C8 N2 . 1.43(2) ?
    C8 C9 . 1.49(3) ?
    C8 H8A . 0.97 ?
    C8 H8B . 0.97 ?
    C9 C10 . 1.51(3) ?
    C9 H9A . 0.97 ?
    C9 H9B . 0.97 ?
    C10 H10A . 0.97 ?
    C10 H10B . 0.97 ?
    N1 H1A . 0.90 ?
    N1 H1B . 0.90 ?
    N2 H2A . 0.90 ?
    N2 H2B . 0.90 ?
    O4 Hg4 . 2.888(10) y
    O4 Hg3 . 2.828(11) y
    O2 Hg2 . 2.869(13) y
    O1 Hg1 . 2.564(11) y
    O1 Hg2 . 2.566(12) y
    O3 Hg3 . 2.486(13) y
    O3 Hg2 . 2.634(12) y
    Cl1 Hg1 . 2.326(6) y
    Cl2 Hg1 . 2.276(6) y
    Cl3 Hg2 . 2.323(6) y
    Cl4 Hg2 . 2.337(6) y
    Cl5 Hg3 . 2.316(6) y
    Cl6 Hg3 . 2.304(6) y
    Cl7 Hg4 . 2.300(6) y
    Cl8 Hg4 . 2.255(7) y
    Hg1 Cl3 1_655 3.009(6) y
loop_
    _geom_angle_atom_site_label_1
    _geom_angle_atom_site_label_2
    _geom_angle_atom_site_label_3
    _geom_angle_site_symmetry_1
    _geom_angle_site_symmetry_3
    _geom_angle
    _geom_angle_publ_flag
    O2 C1 O1 . . 123.4(15) ?
    O2 C1 C2 . . 120.9(14) ?
    O1 C1 C2 . . 115.6(13) ?
    C1 C2 N1 . . 108.0(11) ?
    C1 C2 C3 . . 113.8(14) ?
    N1 C2 C3 . . 105.4(12) ?
    C1 C2 H2 . . 109.8 ?
    N1 C2 H2 . . 109.8 ?
    C3 C2 H2 . . 109.8 ?
    C4 C3 C2 . . 105.3(13) ?
    C4 C3 H3A . . 110.7 ?
    C2 C3 H3A . . 110.7 ?
    C4 C3 H3B . . 110.7 ?
    C2 C3 H3B . . 110.7 ?
    H3A C3 H3B . . 108.8 ?
    C5 C4 C3 . . 105.7(15) ?
    C5 C4 H4A . . 110.6 ?
    C3 C4 H4A . . 110.6 ?
    C5 C4 H4B . . 110.6 ?
    C3 C4 H4B . . 110.6 ?
    H4A C4 H4B . . 108.7 ?
    C4 C5 N1 . . 103.2(14) ?
    C4 C5 H5A . . 111.1 ?
    N1 C5 H5A . . 111.1 ?
    C4 C5 H5B . . 111.1 ?
    N1 C5 H5B . . 111.1 ?
    H5A C5 H5B . . 109.1 ?
    O3 C6 O4 . . 127.5(16) ?
    O3 C6 C7 . . 114.5(14) ?
    O4 C6 C7 . . 117.8(14) ?
    N2 C7 C10 . . 104.9(12) ?
    N2 C7 C6 . . 109.9(11) ?
    C10 C7 C6 . . 113.7(14) ?
    N2 C7 H7 . . 109.4 ?
    C10 C7 H7 . . 109.4 ?
    C6 C7 H7 . . 109.4 ?
    N2 C8 C9 . . 103.9(17) ?
    N2 C8 H8A . . 111.0 ?
    C9 C8 H8A . . 111.0 ?
    N2 C8 H8B . . 111.0 ?
    C9 C8 H8B . . 111.0 ?
    H8A C8 H8B . . 109.0 ?
    C8 C9 C10 . . 103.5(19) ?
    C8 C9 H9A . . 111.1 ?
    C10 C9 H9A . . 111.1 ?
    C8 C9 H9B . . 111.1 ?
    C10 C9 H9B . . 111.1 ?
    H9A C9 H9B . . 109.0 ?
    C9 C10 C7 . . 104.8(16) ?
    C9 C10 H10A . . 110.8 ?
    C7 C10 H10A . . 110.8 ?
    C9 C10 H10B . . 110.8 ?
    C7 C10 H10B . . 110.8 ?
    H10A C10 H10B . . 108.9 ?
    C2 N1 C5 . . 106.4(11) ?
    C2 N1 H1A . . 110.5 ?
    C5 N1 H1A . . 110.5 ?
    C2 N1 H1B . . 110.5 ?
    C5 N1 H1B . . 110.5 ?
    H1A N1 H1B . . 108.6 ?
    C8 N2 C7 . . 107.8(12) ?
    C8 N2 H2A . . 110.2 ?
    C7 N2 H2A . . 110.2 ?
    C8 N2 H2B . . 110.2 ?
    C7 N2 H2B . . 110.2 ?
    H2A N2 H2B . . 108.5 ?
    C1 O1 Hg1 . . 138.6(10) ?
    C1 O1 Hg2 . . 99.7(10) ?
    Hg1 O1 Hg2 . . 121.1(4) ?
    C6 O3 Hg3 . . 100.3(10) ?
    C6 O3 Hg2 . . 146.2(12) ?
    Hg3 O3 Hg2 . . 113.5(5) ?
    Cl2 Hg1 Cl1 . . 168.25(18) ?
    Cl2 Hg1 O1 . . 94.4(3) ?
    Cl1 Hg1 O1 . . 94.2(3) ?
    Cl3 Hg2 Cl4 . . 166.19(18) ?
    Cl3 Hg2 O1 . . 93.9(3) ?
    Cl4 Hg2 O1 . . 94.9(3) ?
    Cl3 Hg2 O3 . . 90.6(4) ?
    Cl4 Hg2 O3 . . 94.2(4) ?
    O1 Hg2 O3 . . 119.6(4) ?
    Cl6 Hg3 Cl5 . . 163.51(18) ?
    Cl6 Hg3 O3 . . 103.4(4) ?
    Cl5 Hg3 O3 . . 93.0(4) ?
    Cl8 Hg4 Cl7 . . 178.5(3) ?
    Cl3 Hg2 O2 . . 95.4(3) ?
    Cl4 Hg2 O2 . . 98.4(3) ?
    O1 Hg2 O2 . . 47.2(3) ?
    O3 Hg2 O2 . . 72.4(3) ?
    C1 O2 Hg2 . . 86.4(10) ?
    C6 O4 Hg3 . . 82.7(10) ?
    C6 O4 Hg4 . . 158.6(11) ?
    Hg3 O4 Hg4 . . 106.4(3) ?
    Cl6 Hg3 O4 . . 95.2(3) ?
    Cl5 Hg3 O4 . . 95.6(3) ?
    O3 Hg3 O4 . . 47.7(3) ?
    Cl8 Hg4 O4 . . 95.3(3) ?
    Cl7 Hg4 O4 . . 86.2(3) ?
    Cl2 Hg1 Cl3 . 1_655 98.1(2) ?
    Cl1 Hg1 Cl3 . 1_655 89.20(19) ?
    O1 Hg1 Cl3 . 1_655 94.7(3) ?
loop_
    _geom_torsion_atom_site_label_1
    _geom_torsion_atom_site_label_2
    _geom_torsion_atom_site_label_3
    _geom_torsion_atom_site_label_4
    _geom_torsion_site_symmetry_1
    _geom_torsion_site_symmetry_2
    _geom_torsion_site_symmetry_3
    _geom_torsion_site_symmetry_4
    _geom_torsion
    _geom_torsion_publ_flag
    O2 C1 C2 N1 . . . . -10(2) ?
    O1 C1 C2 N1 . . . . 173.3(15) ?
    O2 C1 C2 C3 . . . . 107.0(18) ?
    O1 C1 C2 C3 . . . . -70(2) ?
    C1 C2 C3 C4 . . . . -133.0(16) ?
    N1 C2 C3 C4 . . . . -14.8(19) ?
    C2 C3 C4 C5 . . . . 34(2) ?
    C3 C4 C5 N1 . . . . -38(2) ?
    O3 C6 C7 N2 . . . . -177.7(15) ?
    O4 C6 C7 N2 . . . . -1.7(19) ?
    O3 C6 C7 C10 . . . . -61(2) ?
    O4 C6 C7 C10 . . . . 115.4(17) ?
    N2 C8 C9 C10 . . . . -39(2) ?
    C8 C9 C10 C7 . . . . 29(2) ?
    N2 C7 C10 C9 . . . . -8(2) ?
    C6 C7 C10 C9 . . . . -128.2(17) ?
    C1 C2 N1 C5 . . . . 114.4(14) ?
    C3 C2 N1 C5 . . . . -7.6(16) ?
    C4 C5 N1 C2 . . . . 28.4(18) ?
    C9 C8 N2 C7 . . . . 35(2) ?
    C10 C7 N2 C8 . . . . -16.4(17) ?
    C6 C7 N2 C8 . . . . 106.1(15) ?
    O2 C1 O1 Hg1 . . . . 168.6(12) ?
    C2 C1 O1 Hg1 . . . . -15(3) ?
    O2 C1 O1 Hg2 . . . . -21(2) ?
    C2 C1 O1 Hg2 . . . . 156.4(12) ?
    O4 C6 O3 Hg3 . . . . -15(2) ?
    C7 C6 O3 Hg3 . . . . 160.2(10) ?
    O4 C6 O3 Hg2 . . . . 161.1(15) ?
    C7 C6 O3 Hg2 . . . . -23(3) ?
    C1 O1 Hg1 Cl2 . . . . 81.9(18) ?
    Hg2 O1 Hg1 Cl2 . . . . -87.5(6) ?
    C1 O1 Hg1 Cl1 . . . . -106.1(18) ?
    Hg2 O1 Hg1 Cl1 . . . . 84.4(6) ?
    C1 O1 Hg2 Cl3 . . . . -83.9(11) ?
    Hg1 O1 Hg2 Cl3 . . . . 89.1(6) ?
    C1 O1 Hg2 Cl4 . . . . 106.7(11) ?
    Hg1 O1 Hg2 Cl4 . . . . -80.4(5) ?
    C1 O1 Hg2 O3 . . . . 9.0(14) ?
    Hg1 O1 Hg2 O3 . . . . -178.1(4) ?
    C6 O3 Hg2 Cl3 . . . . -85(3) ?
    Hg3 O3 Hg2 Cl3 . . . . 91.5(6) ?
    C6 O3 Hg2 Cl4 . . . . 82(3) ?
    Hg3 O3 Hg2 Cl4 . . . . -101.5(6) ?
    C6 O3 Hg2 O1 . . . . -179(2) ?
    Hg3 O3 Hg2 O1 . . . . -3.4(10) ?
    C6 O3 Hg3 Cl6 . . . . 91.9(12) ?
    Hg2 O3 Hg3 Cl6 . . . . -85.9(6) ?
    C6 O3 Hg3 Cl5 . . . . -87.8(13) ?
    Hg2 O3 Hg3 Cl5 . . . . 94.5(6) ?
    O1 C1 O2 Hg2 . . . . 18.1(18) ?
    C2 C1 O2 Hg2 . . . . -158.7(15) ?
    O3 C6 O4 Hg3 . . . . 13.3(19) ?
    C7 C6 O4 Hg3 . . . . -162.1(13) ?
    O3 C6 O4 Hg4 . . . . 130(3) ?
    C7 C6 O4 Hg4 . . . . -45(4) ?
    C1 O1 Hg2 O2 . . . . 9.8(10) ?
    Hg1 O1 Hg2 O2 . . . . -177.2(8) ?
    C6 O3 Hg2 O2 . . . . 180(3) ?
    Hg3 O3 Hg2 O2 . . . . -4.0(6) ?
    C1 O2 Hg2 Cl3 . . . . 80.4(10) ?
    C1 O2 Hg2 Cl4 . . . . -99.0(10) ?
    C1 O2 Hg2 O1 . . . . -10.0(10) ?
    C1 O2 Hg2 O3 . . . . 169.2(11) ?
    C6 O3 Hg3 O4 . . . . 7.1(11) ?
    Hg2 O3 Hg3 O4 . . . . -170.7(9) ?
    C6 O4 Hg3 Cl6 . . . . -110.2(9) ?
    Hg4 O4 Hg3 Cl6 . . . . 89.7(4) ?
    C6 O4 Hg3 Cl5 . . . . 82.2(9) ?
    Hg4 O4 Hg3 Cl5 . . . . -77.9(3) ?
    C6 O4 Hg3 O3 . . . . -6.7(10) ?
    Hg4 O4 Hg3 O3 . . . . -166.9(7) ?
    C6 O4 Hg4 Cl8 . . . . -25(3) ?
    Hg3 O4 Hg4 Cl8 . . . . 87.9(4) ?
    C6 O4 Hg4 Cl7 . . . . 155(3) ?
    Hg3 O4 Hg4 Cl7 . . . . -92.1(3) ?
    C1 O1 Hg1 Cl3 . . . 1_655 -16.5(18) ?
    Hg2 O1 Hg1 Cl3 . . . 1_655 174.0(5) ?
loop_
    _geom_hbond_atom_site_label_D
    _geom_hbond_atom_site_label_H
    _geom_hbond_atom_site_label_A
    _geom_hbond_site_symmetry_A
    _geom_hbond_distance_DH
    _geom_hbond_distance_HA
    _geom_hbond_distance_DA
    _geom_hbond_angle_DHA
    N1 H1A Cl7 1_655 0.90 2.63 3.282(14) 130
    N1 H1B Cl6 1_655 0.90 2.40 3.290(16) 167
    N2 H2A Cl4 1_455 0.90 2.40 3.267(15) 163
    N2 H2B Cl5 1_455 0.90 2.60 3.234(15) 128
data_global
_journal_date_recd_electronic     2008-06-05
_journal_date_accepted     2008-07-14
_journal_name_full     'Acta Crystallographica, Section E'
_journal_year     2008
_journal_volume     64
_journal_issue      8
_journal_page_first     m1048
_journal_page_last     m1049
_journal_paper_category     QM
_journal_coeditor_code     LH2640
_publ_contact_author_name     ' R.Jayavel '
_publ_contact_author_address
;
Assistant Professor
Crystal Growth Centre
Anna University
Chennai-600 025
India.
;
_publ_contact_author_email     rjvel@yahoo.com
_publ_contact_author_fax     ' +91-44-2235 2870 '
_publ_contact_author_phone     ' +91-44-2220 3571 '
_publ_section_title
;
Redetermination of
poly[\m-chlorido-heptachlorido-\m~3~-L-proline-\m~2~-L-proline-tetramercury(II)]
;
loop_
    _publ_author_name
    _publ_author_address
    'D. Kalaiselvi'
;
Crystal Growth Centre
Anna University
Chennai 600025
India
;
    ' R. Mohan Kumar'
;
Department of Physics
Presidency College
Chennai 600005
India
;
    ' R. Jayavel'
;
Crystal Growth Centre
Anna University
Chennai 600025
India
;
