# Supplementary material for: Redetermination of poly[μ-chlorido-hepta­chlorido-μ3-l-proline-μ2-l-proline-tetra­mercury(II)]
Source: Acta Crystallogr Sect E Struct Rep Online. 2008 Jul 19;64(Pt 8):m1048–9. doi: 10.1107/S160053680802196X (PMC2961966; doi:10.1107/S160053680802196X)
Supplement: Supplementary file 2 [file e-64-m1048-Isup2.hkl]

# 
# h,k,l, Fc-squared, Fo-squared, sigma(Fo-squared) and status flag 
# 
data_I
_shelx_title ' KALAITC in P1' 
_shelx_refln_list_code          4 
_shelx_F_calc_maximum      345.37 
_exptl_crystal_F_000       580.00 
_reflns_d_resolution_high  0.8409 
 
loop_ 
 _symmetry_equiv_pos_as_xyz 
 'x, y, z' 
 
_cell_length_a     7.2742 
_cell_length_b     9.4472 
_cell_length_c    10.4767 
_cell_angle_alpha 108.621 
_cell_angle_beta  107.260 
_cell_angle_gamma  97.353 
 
_shelx_F_squared_multiplier     1.000 
 
loop_ 
 _refln_index_h 
 _refln_index_k 
 _refln_index_l 
 _refln_F_squared_calc 
 _refln_F_squared_meas 
 _refln_F_squared_sigma 
 _refln_observed_status 
   2   1 -12     2932.73     3324.86    282.02 o 
   3   1 -12      363.51      383.50     75.83 o 
   4   1 -12     3641.50     4851.34    348.90 o 
   1   2 -12      993.40     1003.23    117.03 o 
   2   2 -12       81.78      141.44     70.20 o 
   3   2 -12     1939.84     2147.54    181.81 o 
   4   2 -12      674.47      949.96    115.17 o 
   1   3 -12        7.47       16.03     62.22 o 
   2   3 -12     1719.40     1644.86    155.31 o 
   3   3 -12     1244.90     1175.21    128.11 o 
   4   3 -12      568.36      645.86     72.88 o 
   1   4 -12     5180.85     4452.24    315.24 o 
   2   4 -12      379.99      335.49     80.20 o 
   3   4 -12     1624.97     1458.23    146.92 o 
   4   4 -12      131.07       99.69     45.98 o 
   1   5 -12     1238.11     1262.78    133.90 o 
   2   5 -12      433.70      311.89     74.41 o 
   3   5 -12     1253.71     1171.78    126.59 o 
   1   6 -12     1702.35     1476.38    145.50 o 
   2   6 -12      693.72      612.62     90.77 o 
   1  -1 -11     1695.99     1782.20    178.50 o 
   2  -1 -11      277.88      298.24     75.91 o 
   3  -1 -11     4226.48     5390.52    408.27 o 
   4  -1 -11      585.82      865.91    113.54 o 
   5  -1 -11      128.99      235.45     59.15 o 
   0   0 -11     1646.17     1776.07    171.35 o 
   1   0 -11      234.99      198.78     62.81 o 
   2   0 -11     4009.98     4627.63    345.86 o 
   3   0 -11     1162.03     1616.81    156.51 o 
   4   0 -11      266.13      474.78     94.98 o 
   5   0 -11     1724.69     2517.28    206.86 o 
   0   1 -11      158.42      244.96     67.83 o 
   1   1 -11      358.65      358.93     70.51 o 
   2   1 -11     3790.59     4357.65    336.34 o 
   3   1 -11      421.67      517.38     80.87 o 
   4   1 -11     2964.85     3982.89    271.44 o 
   5   1 -11      184.13      304.11     61.62 o 
   6   1 -11     2970.46     5087.85    281.57 o 
  -1   2 -11      125.53      156.63     58.72 o 
   0   2 -11     2898.29     2577.05    223.93 o 
   1   2 -11      642.07      616.89     89.82 o 
   2   2 -11     2087.72     2199.57    185.61 o 
   3   2 -11       22.20       20.11     56.53 o 
   4   2 -11       30.22       30.27     43.56 o 
   5   2 -11       72.40      139.40     48.26 o 
   6   2 -11     1152.60     1312.39    214.60 o 
  -1   3 -11      971.70      796.33    104.59 o 
   0   3 -11     1397.94     1250.96    129.10 o 
   1   3 -11      811.77      734.66    103.05 o 
   2   3 -11     4851.24     4496.98    304.96 o 
   3   3 -11      315.77      294.14     53.76 o 
   4   3 -11     3428.65     4050.57    277.82 o 
   5   3 -11      355.34      466.61     78.75 o 
   6   3 -11     1703.75     1842.45    129.52 o 
  -1   4 -11      783.85      651.94     88.22 o 
   0   4 -11      822.51      781.37     99.63 o 
   1   4 -11     5925.43     5223.76    380.75 o 
   2   4 -11      425.09      325.19     65.87 o 
   3   4 -11     1620.86     1740.28    218.79 o 
   4   4 -11      557.81      543.81     61.56 o 
   5   4 -11     1035.69     1169.99    107.35 o 
  -1   5 -11     1732.28     1414.25    130.68 o 
   0   5 -11      433.31      299.27     64.73 o 
   1   5 -11       25.91      -47.43     47.43 o 
   2   5 -11      133.23       91.55     48.57 o 
   3   5 -11      251.80      249.49     54.13 o 
   4   5 -11      991.69     1062.38     83.36 o 
   5   5 -11     3018.82     3089.66    113.13 o 
  -1   6 -11     3770.20     3572.32    272.76 o 
   0   6 -11      513.52      423.19     66.54 o 
   1   6 -11     4183.75     4061.69    306.35 o 
   2   6 -11      458.48      418.22     66.25 o 
   3   6 -11     2386.18     2579.08    145.86 o 
   4   6 -11      196.68      254.18     44.91 o 
   0   7 -11     1421.44     1443.50    132.42 o 
   1   7 -11      231.77      213.20     61.39 o 
   2   7 -11      454.43      421.25     67.11 o 
   3   7 -11     2779.68     2785.96    209.39 o 
   1   8 -11      604.29      593.74     88.29 o 
   2   8 -11      946.58      808.44     94.23 o 
   2  -3 -10      978.03     1341.30    145.34 o 
   3  -3 -10     2547.49     2899.10    239.12 o 
   4  -3 -10      102.74      185.55     64.22 o 
   0  -2 -10       74.69       97.33     61.94 o 
   1  -2 -10     1435.88     1747.11    165.03 o 
   2  -2 -10      506.53      719.45    103.95 o 
   3  -2 -10      321.17      420.50     76.20 o 
   4  -2 -10     1187.07     1383.85    137.32 o 
   5  -2 -10      382.00      602.55    125.85 o 
   6  -2 -10     1053.66     1231.33    142.98 o 
   0  -1 -10       56.60      105.20     58.43 o 
   1  -1 -10     5037.87     6329.91    474.46 o 
   2  -1 -10      501.39      595.40     87.90 o 
   3  -1 -10     7355.15     9477.29    669.32 o 
   4  -1 -10       32.41       80.73     65.07 o 
   5  -1 -10     2411.47     3214.83    250.15 o 
   6  -1 -10       63.20      131.03     42.53 o 
  -1   0 -10      928.98      935.26    115.51 o 
   0   0 -10      983.14      935.79    110.58 o 
   1   0 -10      871.53     1071.31    122.06 o 
   2   0 -10     2611.53     3061.91    232.01 o 
   3   0 -10      457.49      634.07    128.91 o 
   4   0 -10       53.87       57.69     44.85 o 
   5   0 -10     2939.34     3645.61    322.55 o 
   6   0 -10      186.89      264.85     47.83 o 
  -2   1 -10     1458.40     1442.87    138.70 o 
   0   1 -10      635.83      652.32     87.55 o 
   1   1 -10     6380.14     6634.47    478.33 o 
   2   1 -10      578.29      669.86     92.57 o 
   3   1 -10     1481.41     1884.25    165.00 o 
   4   1 -10     1335.96     1681.32    205.02 o 
   5   1 -10     2160.17     2909.10    326.95 o 
   6   1 -10     1922.28     2534.87    184.60 o 
  -2   2 -10     1606.93     1408.09    133.32 o 
  -1   2 -10      214.35      136.54     53.13 o 
   0   2 -10    10749.65    10049.35    735.06 o 
   1   2 -10      596.30      569.52     78.05 o 
   2   2 -10     4519.35     4409.52    317.31 o 
   3   2 -10      650.84      711.81     72.22 o 
   4   2 -10     1726.38     2141.69    156.48 o 
   5   2 -10     2194.02     2018.70    197.83 o 
   6   2 -10      137.08      112.94     40.46 o 
  -2   3 -10      769.53      581.10     89.17 o 
  -1   3 -10      260.28      186.18     57.88 o 
   0   3 -10      267.07      334.31     61.21 o 
   1   3 -10      233.10      185.22     56.27 o 
   2   3 -10     2418.90     2028.90    165.30 o 
   3   3 -10      409.07      318.08     47.60 o 
   4   3 -10     8960.64     9462.63    511.10 o 
   5   3 -10      310.67      376.90     54.63 o 
   6   3 -10     2656.81     2717.39    114.55 o 
  -2   4 -10     2135.54     1830.98    163.80 o 
  -1   4 -10      520.27      456.82     65.69 o 
   0   4 -10     6640.96     5970.20    420.29 o 
   1   4 -10      533.42      475.46     66.93 o 
   2   4 -10     2594.16     2577.14    357.32 o 
   3   4 -10      961.93      963.26     60.71 o 
   4   4 -10      214.48      211.36     35.22 o 
   5   4 -10      384.86      395.28     40.35 o 
   6   4 -10      432.43      432.42     59.92 o 
  -2   5 -10      443.14      369.80     60.84 o 
  -1   5 -10     5222.61     4687.90    354.88 o 
   0   5 -10     1186.77     1176.86    113.48 o 
   1   5 -10     1251.76     1111.74    110.46 o 
   2   5 -10     2267.00     2260.79    231.90 o 
   3   5 -10      190.54      173.85     36.50 o 
   4   5 -10     4690.53     4652.49    201.01 o 
   5   5 -10      725.88      711.04     41.66 o 
   6   5 -10     1173.86     1174.21     61.34 o 
  -2   6 -10      248.83      245.00     51.24 o 
  -1   6 -10     2828.24     2589.32    211.08 o 
   0   6 -10      490.16      458.79     67.21 o 
   1   6 -10     2630.14     2645.64    203.33 o 
   2   6 -10      870.66      914.94    102.12 o 
   3   6 -10     5137.87     5258.74    262.31 o 
   4   6 -10      301.21      306.93     27.41 o 
   5   6 -10     1419.17     1452.22     63.13 o 
  -2   7 -10      479.18      375.79     61.41 o 
  -1   7 -10     2153.40     1944.04    158.76 o 
   0   7 -10      162.23      170.49     49.81 o 
   1   7 -10      824.89      893.58     89.28 o 
   2   7 -10       34.52       45.72     39.93 o 
   3   7 -10     1406.16     1324.62     81.21 o 
   4   7 -10      264.50      273.08     28.95 o 
  -1   8 -10     1486.32     1421.11    126.16 o 
   0   8 -10      479.95      456.77     65.02 o 
   1   8 -10     3329.13     3353.69    252.32 o 
   2   8 -10      510.55      501.12     47.46 o 
   3   8 -10     2310.88     2371.31     99.01 o 
   0   9 -10     1407.61     1394.93    120.34 o 
   1   9 -10      517.42      501.75     42.57 o 
   2   9 -10      841.73      911.53     63.05 o 
   1  -4  -9       41.20      142.00     68.49 o 
   2  -4  -9      100.92      203.86     72.86 o 
   3  -4  -9       55.85      164.77     70.48 o 
   4  -4  -9     1975.78     2131.19    179.54 o 
   5  -4  -9      378.62      380.14     41.29 o 
   0  -3  -9     2964.03     3359.73    264.15 o 
   1  -3  -9       61.77      165.72     64.41 o 
   2  -3  -9     7800.21     9319.31    678.60 o 
   3  -3  -9      315.87      428.38     73.64 o 
   4  -3  -9     1122.97     1456.85     83.88 o 
   5  -3  -9       10.84        0.48     29.82 o 
   6  -3  -9      556.52      818.62     91.56 o 
  -1  -2  -9     1743.66     2132.29    203.63 o 
   0  -2  -9       50.79       79.02     53.12 o 
   1  -2  -9     5102.49     6200.99    474.57 o 
   2  -2  -9     1150.41     1490.82    143.80 o 
   3  -2  -9      551.08      729.17    121.72 o 
   4  -2  -9     3581.84     4344.72    339.58 o 
   5  -2  -9       73.45      110.11     36.78 o 
   6  -2  -9     4822.50     5057.54    498.54 o 
   7  -2  -9      297.75      461.37     76.93 o 
  -2  -1  -9      139.14      189.74     59.86 o 
  -1  -1  -9        2.62       73.60     52.07 o 
   0  -1  -9     1186.26     1478.71    144.18 o 
   1  -1  -9     2159.16     2965.69    239.67 o 
   2  -1  -9     1414.52     1803.51    155.20 o 
   3  -1  -9     4235.09     5525.76    380.45 o 
   4  -1  -9      230.08      328.50     57.95 o 
   5  -1  -9     5263.98     6076.02    336.33 o 
   6  -1  -9      139.53      205.48     63.55 o 
   7  -1  -9      673.02      791.65    137.63 o 
  -2   0  -9       96.22      133.66     52.65 o 
  -1   0  -9     5592.35     6398.85    502.73 o 
   0   0  -9      631.73      690.91     93.25 o 
   1   0  -9     9063.72    10223.88    758.85 o 
   2   0  -9      198.35      233.23     41.83 o 
   3   0  -9      820.30      931.05     75.05 o 
   4   0  -9      745.73     1119.10    143.80 o 
   5   0  -9      806.02      997.34     85.14 o 
   6   0  -9      682.33      898.44     72.77 o 
   7   0  -9     1509.58     1708.87    186.49 o 
  -3   1  -9      233.41      167.37     58.07 o 
  -1   1  -9     1464.47     1335.24    136.75 o 
   0   1  -9     2183.29     2133.32    179.52 o 
   1   1  -9     7792.23     8045.44    584.63 o 
   2   1  -9      447.76      590.49    165.42 o 
   3   1  -9     8092.12     7604.41    598.90 o 
   4   1  -9      338.67      414.26     51.90 o 
   5   1  -9     9585.97    13336.24    845.58 o 
   6   1  -9       87.00      121.13     34.73 o 
   7   1  -9      604.72      777.11     59.14 o 
  -3   2  -9      591.93      537.16     79.18 o 
  -2   2  -9      496.01      424.62     70.53 o 
  -1   2  -9     4737.72     3971.99    326.02 o 
   0   2  -9     6485.77     5844.19    413.48 o 
   1   2  -9     1343.89     1323.29    214.98 o 
   2   2  -9     1737.58     1682.82    105.32 o 
   3   2  -9      401.43      433.98     41.03 o 
   4   2  -9     3731.76     4034.66    305.93 o 
   5   2  -9     2694.44     2774.67    236.80 o 
   6   2  -9      108.00      143.46     29.36 o 
   7   2  -9     2659.14     2974.84    199.51 o 
  -3   3  -9      294.24      259.54     57.41 o 
  -2   3  -9     5385.53     4240.16    330.08 o 
  -1   3  -9     1762.74     1588.17    133.60 o 
   0   3  -9     2132.53     1849.87    159.72 o 
   1   3  -9      498.09      430.03     51.84 o 
   2   3  -9      129.19      109.71     26.68 o 
   3   3  -9     5555.68     5546.18    293.77 o 
   4   3  -9     4698.94     4793.31    200.69 o 
   5   3  -9     1127.03     1182.38    116.77 o 
   6   3  -9     1056.85     1071.17     78.47 o 
   7   3  -9      247.94      267.53     27.82 o 
  -3   4  -9      208.71      126.95     48.20 o 
  -2   4  -9     5845.04     5083.08    377.20 o 
  -1   4  -9      694.71      582.26     74.93 o 
   0   4  -9     8777.96     8266.44    598.64 o 
   1   4  -9      798.35      736.56     87.30 o 
   2   4  -9    10697.50    10988.04    441.20 o 
   3   4  -9      480.11      512.27     41.39 o 
   4   4  -9     3197.33     3181.68    141.80 o 
   5   4  -9      320.76      303.91     25.56 o 
   6   4  -9       39.00       65.08     20.51 o 
   7   4  -9      968.65      972.43     47.62 o 
  -3   5  -9      941.05      944.24     99.93 o 
  -2   5  -9     1570.85     1311.03    120.69 o 
  -1   5  -9     1540.23     1349.87    130.69 o 
   0   5  -9      261.28      261.53     49.35 o 
   1   5  -9      737.93      670.13     54.54 o 
   2   5  -9     5421.20     5211.42    219.31 o 
   3   5  -9      831.81      791.58     50.14 o 
   4   5  -9     4024.19     3946.59    136.30 o 
   5   5  -9      421.57      363.01     27.71 o 
   6   5  -9     4350.80     4210.09    162.71 o 
  -3   6  -9      907.93      791.81     92.52 o 
  -2   6  -9     3243.62     3148.81    230.70 o 
  -1   6  -9      204.85      165.48     40.04 o 
   0   6  -9     2952.85     2597.22    200.74 o 
   1   6  -9     1225.36     1234.30     77.13 o 
   2   6  -9     4172.94     4034.89    212.45 o 
   3   6  -9     1942.61     1997.08     94.39 o 
   4   6  -9      318.17      345.12     26.28 o 
   5   6  -9      620.55      635.51     37.60 o 
   6   6  -9      482.77      482.78     39.24 o 
  -3   7  -9     4568.00     4295.02    329.47 o 
  -2   7  -9      699.77      635.56     71.50 o 
  -1   7  -9     3945.09     3443.60    263.84 o 
   0   7  -9      507.08      449.51     63.70 o 
   1   7  -9     2822.75     2660.75    193.89 o 
   2   7  -9     1783.68     1886.85    105.67 o 
   3   7  -9      494.28      540.84     33.48 o 
   4   7  -9     1445.52     1475.11     60.60 o 
   5   7  -9      223.87      225.50     25.41 o 
  -2   8  -9      152.61      146.58     44.59 o 
  -1   8  -9      193.47      176.38     44.12 o 
   0   8  -9      355.98      338.44     52.39 o 
   1   8  -9     5453.96     5435.88    378.01 o 
   2   8  -9      345.02      334.72     28.94 o 
   3   8  -9     3003.68     3151.19    123.66 o 
   4   8  -9      460.56      444.56     31.26 o 
  -2   9  -9      230.19      207.22     52.09 o 
  -1   9  -9     2406.20     2524.49    189.66 o 
   0   9  -9      461.26      375.16     35.11 o 
   1   9  -9      188.08      191.34     29.18 o 
   2   9  -9      293.56      297.79     35.26 o 
   3   9  -9       69.12       89.19     24.59 o 
   1  -5  -8     2535.10     2846.39    216.64 o 
   3  -5  -8      701.87      615.51     96.48 o 
   4  -5  -8      342.43      292.39     70.89 o 
   5  -5  -8       11.87      -35.57     35.57 o 
  -1  -4  -8       92.99      123.70     63.08 o 
   0  -4  -8     2739.73     2868.95    229.88 o 
   1  -4  -8      740.34      802.18    105.32 o 
   2  -4  -8     1977.07     2051.83    170.16 o 
   3  -4  -8     2391.62     2241.79    174.76 o 
   4  -4  -8      290.84      233.21     56.37 o 
   5  -4  -8     2940.30     2488.49    142.87 o 
   6  -4  -8      670.67      650.92     53.74 o 
  -2  -3  -8      334.73      432.45     75.73 o 
  -1  -3  -8       61.04      113.93     55.78 o 
   0  -3  -8     3855.18     4677.15    335.77 o 
   1  -3  -8      179.42      268.32     65.47 o 
   2  -3  -8     7884.05     9244.71    623.46 o 
   3  -3  -8        1.23       26.17     23.43 o 
   4  -3  -8     5486.29     5482.95    256.27 o 
   5  -3  -8      192.39      218.09     31.49 o 
   6  -3  -8     2540.98     2285.32    170.46 o 
   7  -3  -8      842.35      835.62     67.28 o 
  -2  -2  -8     2048.11     2331.84    194.99 o 
  -1  -2  -8      360.18      402.88     71.94 o 
   0  -2  -8     5903.97     7397.21    529.62 o 
   1  -2  -8     1117.45     1544.07    140.39 o 
   2  -2  -8      134.81      234.18     31.81 o 
   3  -2  -8      152.26      224.58     27.59 o 
   4  -2  -8     2538.56     3010.49    287.30 o 
   5  -2  -8       70.19       91.46     29.63 o 
   6  -2  -8     4758.01     4381.61    301.24 o 
   7  -2  -8      184.67      240.97     44.60 o 
  -3  -1  -8     1680.27     2030.09    183.16 o 
  -2  -1  -8      925.32     1035.56    111.24 o 
  -1  -1  -8     2531.39     2783.47    239.82 o 
   0  -1  -8    10148.42    12803.24    927.81 o 
   1  -1  -8      313.16      424.81     71.09 o 
   2  -1  -8     5268.70     6909.83    514.42 o 
   3  -1  -8      721.91      998.59    135.34 o 
   4  -1  -8    10451.48    11344.38    642.44 o 
   5  -1  -8     1138.32     1138.97     74.15 o 
   6  -1  -8      186.45      218.62     30.57 o 
   7  -1  -8       32.42       42.76     22.98 o 
  -3   0  -8     1137.02     1356.10    131.70 o 
  -2   0  -8      576.11      519.54     72.06 o 
  -1   0  -8    10818.77    12334.62    991.22 o 
   0   0  -8      589.15      627.70     93.06 o 
   1   0  -8     8198.04     9032.43    623.70 o 
   2   0  -8     1175.24     1217.70     84.59 o 
   3   0  -8     6989.08     8065.40   1209.39 o 
   4   0  -8     4783.23     5604.17    393.40 o 
   5   0  -8      481.80      589.31     45.59 o 
   6   0  -8     3549.86     3664.14    172.50 o 
   7   0  -8      174.04      283.43     51.26 o 
  -3   1  -8     2116.11     1976.06    171.62 o 
  -2   1  -8      101.12      106.54     47.15 o 
  -1   1  -8      481.33      403.58     65.13 o 
   0   1  -8      308.39      222.85     52.49 o 
   1   1  -8     1537.98     1718.86    120.24 o 
   2   1  -8      903.83     1053.11    107.53 o 
   3   1  -8    12372.32    10596.69    544.58 o 
   4   1  -8      540.14      537.27     48.70 o 
   5   1  -8     6980.03     7449.01    458.60 o 
   6   1  -8      339.16      350.37     38.91 o 
   7   1  -8     2996.20     3067.30    120.18 o 
  -3   2  -8     3354.73     3092.41    248.79 o 
  -2   2  -8      596.84      433.37     64.76 o 
  -1   2  -8    18072.62    15818.49   1151.20 o 
   0   2  -8      325.62      346.70     74.70 o 
   1   2  -8     8729.96     8639.75    504.03 o 
   2   2  -8      685.58      733.92     49.24 o 
   3   2  -8     3413.89     3480.02    150.23 o 
   4   2  -8      107.07       92.37     18.66 o 
   5   2  -8      247.42      277.68     24.44 o 
   6   2  -8      301.63      301.65     21.13 o 
   7   2  -8     2258.14     2523.01    140.75 o 
  -3   3  -8      469.73      376.48     61.32 o 
  -2   3  -8     9304.88     8659.76    584.81 o 
  -1   3  -8      938.12      831.80     84.96 o 
   0   3  -8     2592.63     2567.68    287.47 o 
   1   3  -8     4738.33     4757.51    229.99 o 
   2   3  -8     1415.47     1499.22     70.01 o 
   3   3  -8    18177.91    17817.17    719.33 o 
   4   3  -8      585.01      586.04     37.66 o 
   5   3  -8     5329.49     5449.94    279.96 o 
   6   3  -8      361.90      320.39     23.60 o 
   7   3  -8     2188.43     2263.36     94.59 o 
  -4   4  -8      580.08      477.63     70.92 o 
  -3   4  -8     2000.46     1878.48    151.43 o 
  -2   4  -8     1187.15     1089.69    105.33 o 
  -1   4  -8     1563.40     1357.01    112.75 o 
   0   4  -8     2160.97     2266.18    143.88 o 
   1   4  -8     2122.90     2120.13    100.02 o 
   2   4  -8    15162.29    14787.43    600.87 o 
   3   4  -8      409.57      365.62     24.27 o 
   4   4  -8     3243.61     3245.91    164.17 o 
   5   4  -8     1344.68     1300.14     49.85 o 
   6   4  -8      649.62      679.94     35.26 o 
   7   4  -8     2423.90     2344.20     86.09 o 
  -4   5  -8     5122.34     5055.90    344.26 o 
  -3   5  -8      467.85      367.46     54.68 o 
  -2   5  -8     8756.77     8026.67    583.80 o 
  -1   5  -8      568.30      536.98     67.99 o 
   0   5  -8     3077.37     3086.90    240.11 o 
   1   5  -8     1346.87     1355.06     66.07 o 
   2   5  -8      346.65      355.88     30.82 o 
   3   5  -8      841.21      835.49     47.30 o 
   4   5  -8      415.12      419.16     23.13 o 
   5   5  -8     1384.71     1395.89     48.24 o 
   6   5  -8     5101.63     5029.78    167.95 o 
  -4   6  -8      488.88      449.93     59.42 o 
  -3   6  -8     1072.30     1095.13     99.68 o 
  -2   6  -8     1867.35     1757.51    145.04 o 
  -1   6  -8      964.56      876.03     82.39 o 
   0   6  -8    10979.24    10463.83    727.85 o 
   1   6  -8      886.24      842.74     91.36 o 
   2   6  -8    11037.44    11108.71    441.17 o 
   3   6  -8      364.80      382.33     25.98 o 
   4   6  -8     2980.54     3002.04    103.66 o 
   5   6  -8      247.05      272.43     23.41 o 
   6   6  -8      109.15      148.69     23.10 o 
  -4   7  -8     1806.33     1721.13    138.39 o 
  -3   7  -8     1158.76     1128.50    108.15 o 
  -2   7  -8     2022.15     1936.82    154.20 o 
  -1   7  -8     2287.04     2050.26    153.54 o 
   0   7  -8      359.84      363.71     51.16 o 
   1   7  -8     3227.84     3479.00    178.37 o 
   2   7  -8     1016.41      956.05     43.59 o 
   3   7  -8      747.81      776.94     40.87 o 
   4   7  -8     3999.32     3952.59    133.62 o 
   5   7  -8      212.62      219.39     23.73 o 
  -3   8  -8     1528.78     1508.18    128.93 o 
  -2   8  -8      391.82      408.59     58.09 o 
  -1   8  -8      132.30      127.98     37.47 o 
   0   8  -8     2920.27     2957.63    216.14 o 
   1   8  -8      931.24      863.36     62.66 o 
   2   8  -8     1256.47     1423.36     70.86 o 
   3   8  -8     1560.28     1592.64     61.43 o 
   4   8  -8      682.64      708.71     39.03 o 
  -3   9  -8     1664.25     1664.50    142.92 o 
  -2   9  -8      431.30      491.66     69.86 o 
  -1   9  -8     4851.63     4885.84    213.05 o 
   0   9  -8      557.83      562.14     57.25 o 
   1   9  -8     2294.79     2417.09    115.46 o 
   2   9  -8      282.90      265.44     27.73 o 
   3   9  -8      463.50      543.70     39.96 o 
  -1  10  -8      880.96      901.82     83.91 o 
   0  10  -8      332.37      367.96     36.43 o 
   1  10  -8     1163.45     1263.09     71.73 o 
   2  10  -8      332.22      370.20     38.49 o 
   1  -6  -7      828.09      760.45    104.28 o 
   2  -6  -7      384.91      269.82     83.23 o 
   3  -6  -7     1125.20      898.71    123.15 o 
   4  -6  -7      821.84      751.72    101.81 o 
   5  -6  -7     1405.97     1222.66     91.29 o 
   0  -5  -7       31.12       33.39     57.77 o 
   1  -5  -7     8498.63     8226.07    531.38 o 
   2  -5  -7       41.01      -41.55     50.94 o 
   3  -5  -7     3479.47     3117.00    241.12 o 
   4  -5  -7       83.71       14.05     33.13 o 
   5  -5  -7     2086.01     1756.91    203.19 o 
   6  -5  -7       98.37       88.62     28.87 o 
  -2  -4  -7      987.10     1075.34    121.97 o 
   1  -4  -7      260.57      321.03     65.19 o 
   2  -4  -7      523.98      438.72     74.34 o 
   3  -4  -7     3889.23     3184.23    171.48 o 
   4  -4  -7      312.57      256.05     29.79 o 
   5  -4  -7     7492.68     6022.18    257.34 o 
   6  -4  -7      112.90       85.42     28.09 o 
   7  -4  -7     2705.55     2283.48    157.61 o 
  -3  -3  -7      269.54      374.15     71.36 o 
  -2  -3  -7      171.27      125.52     50.19 o 
  -1  -3  -7     2982.58     3354.36    232.93 o 
   0  -3  -7      153.45      179.32     51.61 o 
   2  -3  -7     2546.93     2532.23    134.58 o 
   3  -3  -7     2169.48     1898.21    104.17 o 
   4  -3  -7     5579.62     4343.71    165.99 o 
   5  -3  -7      174.26      111.00     25.65 o 
   6  -3  -7     1052.03     1014.52     79.14 o 
   7  -3  -7      943.49      802.03     44.99 o 
  -3  -2  -7       26.99       48.19     49.51 o 
  -2  -2  -7     7357.54     8650.13    641.48 o 
  -1  -2  -7      270.76      348.94     61.49 o 
   0  -2  -7    16172.96    20212.81   1311.12 o 
   1  -2  -7      735.47      831.06     73.52 o 
   2  -2  -7     1850.82     1969.71     81.18 o 
   3  -2  -7     2458.71     2438.84    111.07 o 
   4  -2  -7      325.74      320.06     21.49 o 
   5  -2  -7     2831.95     2523.80    103.05 o 
   6  -2  -7     1326.03     1238.69     56.48 o 
   7  -2  -7     1650.48     1476.61     64.07 o 
   8  -2  -7     1909.50     1913.34    111.10 o 
  -3  -1  -7      560.92      691.35     91.81 o 
  -2  -1  -7      133.48      206.16     52.27 o 
  -1  -1  -7     1735.38     2069.15    179.98 o 
   0  -1  -7     4992.27     6644.96    492.62 o 
   1  -1  -7      210.34      276.46     33.89 o 
   2  -1  -7    15216.79    21743.74   1084.53 o 
   3  -1  -7      215.94      348.58     26.50 o 
   4  -1  -7    22645.59    22384.90    843.56 o 
   5  -1  -7      101.95       98.73     19.20 o 
   6  -1  -7     2062.51     1956.76    101.07 o 
   7  -1  -7      247.47      237.36     22.46 o 
   8  -1  -7      479.37      537.59     43.88 o 
  -3   0  -7       94.21       79.69     43.16 o 
  -2   0  -7    14306.69    15720.50   1111.63 o 
  -1   0  -7     2380.22     2597.97    225.16 o 
   0   0  -7     2823.13     4406.46    328.56 o 
   1   0  -7     2334.99     2520.13    148.50 o 
   2   0  -7      849.76      933.17    132.63 o 
   3   0  -7     5325.80     5619.54    432.48 o 
   4   0  -7     1799.96     1936.33     98.54 o 
   5   0  -7       21.48       49.37     20.03 o 
   6   0  -7     5976.81     5847.44    183.96 o 
   7   0  -7       81.32      120.30     29.94 o 
   8   0  -7     4612.36     4872.88    195.49 o 
  -3   1  -7     9619.64     9277.51    689.01 o 
  -2   1  -7     1664.12     1491.53    139.13 o 
  -1   1  -7     6368.92     5352.09    412.86 o 
   0   1  -7     3375.36     3376.23    310.92 o 
   1   1  -7      744.71      808.40     54.42 o 
   2   1  -7    21856.75    21078.04   1060.58 o 
   3   1  -7     2121.15     2080.10    169.20 o 
   4   1  -7     4418.22     3849.60    378.94 o 
   5   1  -7     1498.89     1464.07     56.22 o 
   6   1  -7     2045.16     2036.14     69.11 o 
   7   1  -7     2258.67     2203.71    106.91 o 
   8   1  -7       62.40       34.74     22.42 o 
  -4   2  -7       25.26       52.93     40.31 o 
  -3   2  -7     3891.45     3310.55    261.10 o 
  -2   2  -7      763.99      659.95     73.53 o 
  -1   2  -7     9897.57     8933.49    579.37 o 
   0   2  -7      377.68      326.84     52.53 o 
   1   2  -7    27335.34    25230.94   1256.34 o 
   2   2  -7     1077.87     1142.52     55.71 o 
   3   2  -7    10491.42    10611.44    436.46 o 
   4   2  -7     1413.96     1418.34     54.19 o 
   5   2  -7     1233.88     1256.26     59.05 o 
   6   2  -7     4517.23     4459.38    146.33 o 
   7   2  -7      311.85      306.29     27.18 o 
   8   2  -7     1273.73     1349.22     62.16 o 
  -4   3  -7      626.42      576.36     77.10 o 
  -3   3  -7     7379.99     6466.84    486.60 o 
  -2   3  -7      995.57      899.70     85.16 o 
  -1   3  -7     1708.36     1641.70    146.21 o 
   0   3  -7      485.77      487.81     55.69 o 
   1   3  -7     2653.73     2692.53    119.84 o 
   2   3  -7      325.30      320.35     24.43 o 
   3   3  -7     9319.50     8756.98    354.54 o 
   4   3  -7      717.06      623.12     27.56 o 
   5   3  -7    11949.27    12363.71    463.27 o 
   6   3  -7      151.14      156.02     14.54 o 
   7   3  -7     3777.21     3947.76    133.30 o 
  -4   4  -7     2812.20     2677.22    207.01 o 
  -3   4  -7     7134.67     6717.88    448.40 o 
  -2   4  -7      811.99      724.06     69.26 o 
  -1   4  -7     8035.35     8044.76    475.71 o 
   0   4  -7     1243.74     1216.73     72.62 o 
   1   4  -7    18561.63    18234.56    742.36 o 
   2   4  -7     1558.46     1576.53     59.14 o 
   3   4  -7     3040.59     3022.40    101.08 o 
   4   4  -7     1087.37     1133.54     37.59 o 
   5   4  -7      182.18      183.64     15.32 o 
   6   4  -7      230.24      254.59     30.32 o 
   7   4  -7     1023.59     1008.50     44.13 o 
  -4   5  -7     5815.13     5694.90    408.16 o 
  -3   5  -7     1276.50     1168.09     97.07 o 
  -2   5  -7     5949.32     5511.57    424.63 o 
  -1   5  -7      640.67      646.63     70.19 o 
   0   5  -7    11039.39    10484.39    698.93 o 
   1   5  -7     6927.96     6963.09    279.37 o 
   2   5  -7     2956.04     2901.16     98.15 o 
   3   5  -7     5580.36     5451.96    151.59 o 
   4   5  -7      127.66      121.56     13.12 o 
   5   5  -7     6752.23     6812.60    188.78 o 
   6   5  -7     1031.33     1017.93     38.26 o 
   7   5  -7     1097.17     1114.29     43.99 o 
  -4   6  -7      771.62      687.22     74.65 o 
  -3   6  -7       10.86        2.28     25.42 o 
  -2   6  -7       65.77       49.33     27.41 o 
  -1   6  -7     1001.67     1031.81     89.44 o 
   0   6  -7     9974.93    10001.78    562.02 o 
   1   6  -7     1010.71     1000.32     53.41 o 
   2   6  -7     5928.80     5964.37    194.97 o 
   3   6  -7     1140.40     1157.71     43.24 o 
   4   6  -7     6695.51     6974.51    192.46 o 
   5   6  -7      690.28      766.30     34.78 o 
   6   6  -7     1176.56     1236.56     44.48 o 
  -4   7  -7     4529.83     4388.39    313.03 o 
  -3   7  -7      514.54      524.99     61.99 o 
  -2   7  -7     6637.48     6380.36    460.67 o 
  -1   7  -7     1046.50     1004.22     87.15 o 
   0   7  -7     3076.01     3152.60    163.60 o 
   1   7  -7      184.74      176.05     17.37 o 
   2   7  -7     1157.28     1171.56     47.43 o 
   3   7  -7      274.79      264.42     21.16 o 
   4   7  -7     3101.50     2973.84    102.20 o 
   5   7  -7      347.77      312.30     24.69 o 
  -4   8  -7      384.94      329.33     53.72 o 
  -3   8  -7     1778.94     1780.11    140.89 o 
  -2   8  -7     1727.90     1559.31    125.49 o 
  -1   8  -7     1068.73     1046.04     89.81 o 
   0   8  -7     6052.57     6095.72    259.69 o 
   1   8  -7      612.38      645.42     39.04 o 
   2   8  -7     4899.54     4974.72    163.99 o 
   3   8  -7      525.10      547.22     37.30 o 
   4   8  -7     2670.58     2771.79     98.64 o 
   5   8  -7      186.13      162.45     23.10 o 
  -3   9  -7      570.71      584.97     57.06 o 
  -2   9  -7      942.49      931.29     54.53 o 
  -1   9  -7     3288.18     3477.33    155.63 o 
   0   9  -7      806.54      796.25     53.10 o 
   1   9  -7     2491.17     2614.60    121.52 o 
   2   9  -7      775.53      788.69     57.18 o 
   3   9  -7      862.58      965.23     50.87 o 
   4   9  -7     1167.81     1161.23     52.34 o 
  -2  10  -7      319.66      373.08     34.84 o 
  -1  10  -7       85.29      151.04     47.72 o 
   0  10  -7      153.25      176.93     30.64 o 
   1  10  -7      111.64      109.99     28.75 o 
   2  10  -7      773.93      780.60     74.59 o 
   1  -7  -6       56.27       42.69     67.54 o 
   2  -7  -6     1478.82     1511.93    152.12 o 
   3  -7  -6      247.99      298.99     79.70 o 
   4  -7  -6      310.23      261.91     71.46 o 
   5  -7  -6       83.20       26.55     36.22 o 
  -1  -6  -6     2747.64     2921.50    231.18 o 
   0  -6  -6      224.92      196.50     69.45 o 
   1  -6  -6     2127.32     2154.37    190.56 o 
   2  -6  -6     3144.80     3195.17    238.40 o 
   3  -6  -6       86.86       85.43     46.52 o 
   4  -6  -6     4830.72     4530.46    214.94 o 
   5  -6  -6       13.82      -17.46     30.49 o 
   6  -6  -6     2073.42     1936.91    103.71 o 
  -2  -5  -6      422.39      408.50     79.73 o 
  -1  -5  -6      603.59      566.91     85.16 o 
   0  -5  -6      775.64      813.39    108.27 o 
   1  -5  -6     6024.16     5967.56    403.66 o 
   2  -5  -6      115.09       59.34     39.18 o 
   3  -5  -6     6437.60     5679.79    262.38 o 
   4  -5  -6       13.75      -11.43     24.60 o 
   5  -5  -6     3851.49     3155.77    157.29 o 
   6  -5  -6     1342.82     1165.51     65.46 o 
   7  -5  -6       57.32       55.79     27.88 o 
  -2  -4  -6       48.55       18.69     49.23 o 
   0  -4  -6      144.78      167.17     53.51 o 
   1  -4  -6      359.54      245.17     57.04 o 
   2  -4  -6      372.75      299.86     32.57 o 
   3  -4  -6      142.56      135.57     25.05 o 
   4  -4  -6      308.65      234.84     27.87 o 
   5  -4  -6     4684.85     3875.02    182.78 o 
   6  -4  -6      550.30      447.26     37.69 o 
   7  -4  -6     3569.97     3307.85    109.33 o 
  -3  -3  -6      396.90      386.57     69.47 o 
  -2  -3  -6     2837.11     3035.91    220.59 o 
   0  -3  -6      101.29      119.53     44.11 o 
   1  -3  -6    10289.38     8695.34    575.82 o 
   2  -3  -6        5.18      -15.40     15.40 o 
   3  -3  -6    20844.66    17021.29    551.54 o 
   4  -3  -6      454.18      393.60     24.70 o 
   5  -3  -6     1640.65     1287.97     50.20 o 
   6  -3  -6        7.19      -15.52     15.52 o 
   7  -3  -6      139.86      141.49     22.10 o 
   8  -3  -6       34.95       12.56     23.39 o 
  -3  -2  -6     1849.63     2367.05    195.92 o 
  -2  -2  -6     5750.59     6682.00    514.32 o 
  -1  -2  -6     2245.57     2789.95    207.26 o 
   0  -2  -6     8580.74    10154.35    388.73 o 
   1  -2  -6      428.58      402.92     34.84 o 
   2  -2  -6     9924.20     9588.03    416.04 o 
   3  -2  -6     5621.67     4890.97    150.72 o 
   4  -2  -6      934.17      847.14     37.77 o 
   5  -2  -6     8099.57     7177.37    238.04 o 
   6  -2  -6       53.24       29.81     15.29 o 
   7  -2  -6     7319.34     6757.39    227.92 o 
   8  -2  -6      294.52      252.35     27.90 o 
  -3  -1  -6      204.24      280.76     55.41 o 
  -2  -1  -6     5445.96     6496.35    476.11 o 
  -1  -1  -6     2157.52     2317.78    195.57 o 
   0  -1  -6        0.78       26.23     22.47 o 
   1  -1  -6     4842.73     6721.90    282.78 o 
   2  -1  -6    10016.67    12008.66    496.88 o 
   3  -1  -6     3297.93     3798.93    200.63 o 
   4  -1  -6     9872.23     8916.25    294.64 o 
   5  -1  -6      309.65      320.46     29.47 o 
   6  -1  -6     5580.06     5006.96    171.31 o 
   7  -1  -6      353.31      322.34     29.15 o 
   8  -1  -6      578.12      610.03     47.42 o 
  -4   0  -6     3134.46     3854.04    259.77 o 
  -3   0  -6      351.17      394.93     58.28 o 
   0   0  -6    12043.09    12169.28    893.55 o 
   1   0  -6      251.21      274.76     28.88 o 
   2   0  -6    24656.94    31976.69   2886.91 o 
   3   0  -6     1038.80      999.66     73.50 o 
   4   0  -6      157.59      165.86     20.17 o 
   5   0  -6     1854.91     1777.49     61.16 o 
   6   0  -6     2044.12     1930.65     73.21 o 
   7   0  -6     1213.99     1170.29     61.54 o 
   8   0  -6     2090.67     2049.03     90.22 o 
  -4   1  -6     2211.29     2211.21    162.64 o 
  -3   1  -6     7137.26     6434.65    515.51 o 
  -2   1  -6      225.57      173.09     40.14 o 
  -1   1  -6     2762.54     2410.40    183.47 o 
   0   1  -6     6436.00     5427.39    279.14 o 
   1   1  -6     3096.29     2889.78    163.20 o 
   2   1  -6    33466.02    32797.71   1386.17 o 
   3   1  -6      408.65      401.61     30.68 o 
   4   1  -6    12801.07    12851.09    433.46 o 
   5   1  -6      255.93      264.48     15.30 o 
   6   1  -6    12041.57    11803.48    321.70 o 
   7   1  -6       29.22       42.73     18.79 o 
   8   1  -6      225.98      236.62     20.80 o 
  -4   2  -6     5076.33     4703.43    339.74 o 
  -3   2  -6      170.22      176.39     36.81 o 
  -2   2  -6     4037.22     3803.53    249.85 o 
  -1   2  -6     2063.10     1905.74    135.88 o 
   0   2  -6    10830.94    10883.02    526.63 o 
   1   2  -6    22890.24    23660.34    944.07 o 
   2   2  -6     2777.83     2616.13    101.98 o 
   3   2  -6     2545.69     2576.05     88.38 o 
   4   2  -6     1592.11     1619.18     57.87 o 
   5   2  -6     3142.14     3324.33     92.58 o 
   6   2  -6     5569.75     5780.10    189.24 o 
   7   2  -6      102.33      108.50     17.40 o 
   8   2  -6     2642.54     2635.94    116.46 o 
  -4   3  -6      551.89      503.97     65.04 o 
  -3   3  -6    13903.46    13187.77    858.30 o 
  -2   3  -6      839.13      733.19     77.45 o 
  -1   3  -6    12679.93    12759.45    641.86 o 
   0   3  -6     8298.72     8458.66    402.85 o 
   1   3  -6     3480.23     3577.03    132.66 o 
   2   3  -6     2927.71     2986.17    113.98 o 
   3   3  -6      316.99      332.34     19.82 o 
   4   3  -6     8847.69     8775.54    220.83 o 
   5   3  -6     8645.83     8716.30    233.54 o 
   6   3  -6     1181.69     1178.05     45.68 o 
   7   3  -6      997.68     1023.36     42.57 o 
  -4   4  -6      690.48      733.84     73.98 o 
  -3   4  -6      740.31      647.00     65.64 o 
  -2   4  -6      348.62      336.60     45.18 o 
  -1   4  -6    18878.71    18777.57    931.86 o 
   0   4  -6     1178.59     1111.49     56.38 o 
   1   4  -6    26496.13    27608.07    953.48 o 
   2   4  -6      837.27      761.21     32.14 o 
   3   4  -6    12617.16    12524.12    336.79 o 
   4   4  -6     1251.74     1293.24     37.78 o 
   5   4  -6     3248.78     3469.98     98.10 o 
   6   4  -6      633.49      642.77     28.50 o 
   7   4  -6       20.50       13.91     13.46 o 
  -4   5  -6      483.85      456.82     62.75 o 
  -3   5  -6     5191.43     4787.10    343.09 o 
  -2   5  -6     2893.39     2737.18    189.38 o 
  -1   5  -6     2430.81     2501.76    146.86 o 
   0   5  -6     4114.54     4176.07    176.28 o 
   1   5  -6      364.75      360.10     23.70 o 
   2   5  -6      990.65     1020.65     38.94 o 
   3   5  -6     8504.43     8676.86    234.49 o 
   4   5  -6      305.04      292.41     17.02 o 
   5   5  -6     7432.86     7707.51    211.87 o 
   6   5  -6      306.82      308.38     18.43 o 
   7   5  -6     3462.05     3465.52    108.66 o 
  -4   6  -6     3895.39     3756.22    267.32 o 
  -3   6  -6      657.68      630.89     71.89 o 
  -2   6  -6     1890.78     1778.88    130.84 o 
  -1   6  -6    12376.65    12517.09    722.84 o 
   0   6  -6      664.87      684.28     38.43 o 
   1   6  -6     6182.33     6390.66    195.60 o 
   2   6  -6     2173.76     2252.86     64.84 o 
   3   6  -6     5109.11     5186.99    142.28 o 
   4   6  -6     2512.19     2586.37     76.50 o 
   5   6  -6       79.60       96.78     14.19 o 
   6   6  -6      324.25      380.79     22.16 o 
  -4   7  -6     1671.13     1583.97    142.02 o 
  -3   7  -6      928.38      847.22     79.81 o 
  -2   7  -6    11303.12    11354.06    786.17 o 
  -1   7  -6     1034.75     1028.07     80.22 o 
   0   7  -6     9385.77     9887.18    313.74 o 
   1   7  -6      867.84      845.74     36.31 o 
   2   7  -6     3709.68     3815.86    125.90 o 
   3   7  -6     3714.26     3729.85    126.62 o 
   4   7  -6      280.16      264.26     20.88 o 
   5   7  -6     1651.66     1652.06     63.96 o 
   6   7  -6      287.31      287.99     24.93 o 
  -4   8  -6     2323.11     2385.65    183.57 o 
  -3   8  -6      182.55      199.63     39.56 o 
  -2   8  -6      567.88      604.41     39.83 o 
  -1   8  -6      215.13      237.23     47.68 o 
   0   8  -6      806.77      904.26     45.43 o 
   1   8  -6      636.68      660.89     44.78 o 
   2   8  -6     7955.51     8077.68    260.71 o 
   3   8  -6      327.89      322.23     24.33 o 
   4   8  -6     3780.76     3905.92    133.38 o 
   5   8  -6      296.52      270.08     25.17 o 
  -4   9  -6     1732.13     1740.16     87.20 o 
  -3   9  -6      360.65      396.56     47.83 o 
  -2   9  -6     4200.35     4359.41    187.33 o 
  -1   9  -6      510.16      601.20     44.02 o 
   0   9  -6     4195.78     4422.46    188.92 o 
   1   9  -6      565.20      650.11     38.32 o 
   2   9  -6       41.33       22.85     19.12 o 
   3   9  -6      225.71      217.33     23.38 o 
   4   9  -6       57.33       41.37     20.48 o 
  -3  10  -6     1998.08     2185.11     99.97 o 
  -2  10  -6      613.26      654.84     45.24 o 
  -1  10  -6     1346.59     1436.02     75.28 o 
   0  10  -6     1478.51     1459.49     78.68 o 
   1  10  -6      288.22      281.51     33.39 o 
   2  10  -6     2593.63     2769.50    150.86 o 
  -1  11  -6     1125.68     1281.15     73.32 o 
   0  11  -6      441.52      432.95     49.54 o 
   1  -8  -5      649.06      683.97    101.97 o 
   2  -8  -5      164.07      186.62     66.79 o 
   3  -8  -5     1643.76     1826.72    135.60 o 
   4  -8  -5      378.85      370.40     62.01 o 
  -1  -7  -5        7.26       -4.65     57.86 o 
   0  -7  -5     5356.37     5775.20    422.44 o 
   1  -7  -5       49.47       42.69     63.55 o 
   2  -7  -5     3960.08     4108.70    307.83 o 
   3  -7  -5      177.23      175.10     48.34 o 
   4  -7  -5     3591.18     3673.62    176.30 o 
   5  -7  -5      333.60      313.01     43.11 o 
   6  -7  -5       94.93       80.74     30.81 o 
  -2  -6  -5     1212.77     1374.59    134.94 o 
  -1  -6  -5     1227.23     1386.75    139.33 o 
   0  -6  -5      180.43       99.34     62.90 o 
   1  -6  -5      101.32        7.21     56.26 o 
   2  -6  -5     2131.91     2148.91    176.63 o 
   3  -6  -5      189.03      138.96     31.50 o 
   4  -6  -5     6165.76     5911.53    285.32 o 
   5  -6  -5       58.79       55.45     26.97 o 
   6  -6  -5     4294.29     4002.15    167.68 o 
   7  -6  -5       47.49       34.63     26.65 o 
  -3  -5  -5      540.34      544.51     88.28 o 
  -2  -5  -5     3385.11     3721.44    268.60 o 
  -1  -5  -5      707.14      754.91     97.82 o 
   0  -5  -5     5166.49     5054.78    357.33 o 
   1  -5  -5     1929.48     1861.35    165.19 o 
   2  -5  -5     6601.06     6332.56    343.03 o 
   3  -5  -5     2261.28     2029.59     90.93 o 
   4  -5  -5     1182.38     1056.04     86.34 o 
   5  -5  -5      606.89      543.60     41.18 o 
   6  -5  -5      449.45      376.58     33.88 o 
   7  -5  -5      209.63      184.68     24.82 o 
  -2  -4  -5      476.43      494.87     70.91 o 
  -1  -4  -5    12833.12    12814.93    849.16 o 
   0  -4  -5      963.57      746.54     86.58 o 
   1  -4  -5     4049.75     3743.38    206.87 o 
   2  -4  -5     3741.83     3449.57    172.92 o 
   3  -4  -5     4322.62     3842.94    152.53 o 
   4  -4  -5     6340.77     6164.96    192.71 o 
   5  -4  -5     1102.51      995.23     42.35 o 
   6  -4  -5     4946.78     4440.50    142.43 o 
   7  -4  -5     1017.76      924.65     41.06 o 
   8  -4  -5      903.82      932.21     51.98 o 
  -3  -3  -5     1146.69     1148.67    114.24 o 
  -2  -3  -5       92.08      102.74     45.16 o 
  -1  -3  -5     1656.74     1685.04    129.83 o 
   0  -3  -5      530.33      490.24     43.18 o 
   1  -3  -5    14748.51    12641.58    507.11 o 
   2  -3  -5      296.96      304.02     22.36 o 
   3  -3  -5    23833.20    20978.49    684.17 o 
   4  -3  -5       76.48       35.71     13.91 o 
   5  -3  -5     5236.22     4870.30    166.22 o 
   6  -3  -5      546.11      444.97     31.06 o 
   7  -3  -5     2674.34     2553.78     76.59 o 
   8  -3  -5     1138.55     1098.18     58.45 o 
  -3  -2  -5    15311.50    17093.13   1133.62 o 
  -2  -2  -5      539.32      666.79     75.87 o 
   0  -2  -5     1261.85     1339.82     78.32 o 
   1  -2  -5    11599.68     9514.41    466.86 o 
   2  -2  -5     1292.29     1149.15     44.12 o 
   3  -2  -5      322.93      315.11     20.03 o 
   4  -2  -5      237.77      239.79     18.83 o 
   5  -2  -5     7273.31     6558.69    217.02 o 
   6  -2  -5       18.97       17.34     12.57 o 
   7  -2  -5     7280.50     6909.11    309.60 o 
   8  -2  -5      144.64       98.99     19.66 o 
  -4  -1  -5     8690.69    11342.17    736.26 o 
  -3  -1  -5      363.59      415.27     59.89 o 
  -2  -1  -5     7669.63     8618.99    612.13 o 
  -1  -1  -5     6616.07     7911.21    530.85 o 
   0  -1  -5     4208.27     4987.90    192.88 o 
   1  -1  -5    34015.81    39745.93   1595.10 o 
   2  -1  -5      587.21      535.91     35.82 o 
   3  -1  -5    13072.73    11022.40    358.68 o 
   4  -1  -5      805.32      725.98     31.92 o 
   5  -1  -5    12182.32    11076.40    372.42 o 
   6  -1  -5     1458.72     1443.38     49.90 o 
   7  -1  -5       37.47       38.90     16.65 o 
   8  -1  -5        2.84      -13.39     13.39 o 
  -4   0  -5      495.40      563.45     71.01 o 
  -3   0  -5     2329.05     2404.67    170.43 o 
  -2   0  -5     6145.11     5871.53    482.82 o 
  -1   0  -5     1277.83     1199.92    116.32 o 
   0   0  -5    36221.89    40108.80   2751.27 o 
   1   0  -5      612.06      633.00     42.33 o 
   2   0  -5    23088.39    25341.69   1596.90 o 
   3   0  -5     3104.05     3108.59    139.99 o 
   4   0  -5     5660.90     5164.70    157.72 o 
   5   0  -5    10194.35    10008.60    307.61 o 
   6   0  -5      153.15      166.28     12.47 o 
   7   0  -5     4797.02     4482.14    174.83 o 
   8   0  -5      244.76      297.19     61.33 o 
  -4   1  -5    16383.42    15196.74   1130.17 o 
  -3   1  -5      322.63      294.43     42.52 o 
  -2   1  -5     6733.14     5919.71    411.63 o 
  -1   1  -5      337.50      335.63     44.05 o 
   0   1  -5      204.15      248.10     27.44 o 
   1   1  -5     2221.74     2231.36     89.68 o 
   2   1  -5     8353.95     8018.42    276.23 o 
   3   1  -5     1862.09     1929.23     69.98 o 
   4   1  -5    18690.92    17708.51    560.70 o 
   5   1  -5      679.47      675.25     33.96 o 
   6   1  -5     8829.45     8835.42    276.52 o 
   7   1  -5      175.74      180.91     17.59 o 
   8   1  -5     1342.36     1411.09     82.78 o 
  -4   2  -5     6321.51     6130.60    431.58 o 
  -3   2  -5     1256.06     1146.76     94.26 o 
  -2   2  -5     7671.00     7192.66    509.34 o 
  -1   2  -5     1110.28     1102.75     66.97 o 
   0   2  -5    64250.76    66285.60   3089.93 o 
   1   2  -5      438.85      507.81     25.83 o 
   2   2  -5    15036.70    14534.68    415.07 o 
   3   2  -5      591.24      630.45     23.93 o 
   4   2  -5     2186.70     2071.80     59.13 o 
   5   2  -5      215.44      218.29     17.36 o 
   6   2  -5     1066.93     1051.48     39.91 o 
   7   2  -5      392.03      419.80     24.71 o 
   8   2  -5     2383.65     2413.87    133.28 o 
  -4   3  -5     3388.43     3153.43    219.44 o 
  -3   3  -5     6241.48     5850.53    392.37 o 
  -2   3  -5      292.35      253.92     37.11 o 
  -1   3  -5    23336.42    24232.13   1143.81 o 
   0   3  -5     7542.80     7265.07    310.03 o 
   1   3  -5     5697.35     5632.27    201.62 o 
   2   3  -5     9521.92     9430.40    273.28 o 
   3   3  -5      625.75      638.41     20.78 o 
   4   3  -5    29322.31    29676.81    733.93 o 
   5   3  -5      532.01      591.39     22.79 o 
   6   3  -5     5034.01     5123.44    168.55 o 
   7   3  -5      131.85      131.04     13.67 o 
  -3   4  -5     1431.06     1348.71    104.76 o 
  -2   4  -5     6328.59     6380.66    433.14 o 
  -1   4  -5     8199.82     8389.03    425.80 o 
   0   4  -5     6098.73     6100.74    242.38 o 
   1   4  -5     4528.46     4974.96    180.07 o 
   2   4  -5     2481.77     2559.81     85.01 o 
   3   4  -5    21439.11    21793.00    537.33 o 
   4   4  -5      837.51      884.96     27.13 o 
   5   4  -5     3399.02     3399.60     89.33 o 
   6   4  -5     1287.98     1313.52     45.54 o 
   7   4  -5      112.93      132.60     14.99 o 
  -5   5  -5     5628.32     5765.97    391.37 o 
  -4   5  -5      772.68      788.43     70.67 o 
  -3   5  -5    13948.41    13460.17    954.01 o 
  -2   5  -5      944.68      861.95     67.59 o 
  -1   5  -5    21537.97    22371.83   1100.99 o 
   0   5  -5      159.38      269.58     42.99 o 
   1   5  -5     4773.70     4902.14    174.02 o 
   2   5  -5     3597.03     3705.88    103.39 o 
   3   5  -5     1921.99     2007.48     57.84 o 
   4   5  -5     1859.90     1916.41     52.21 o 
   5   5  -5     1007.37     1014.40     34.80 o 
   6   5  -5     1137.37     1135.48     41.95 o 
   7   5  -5     3580.15     3769.36    115.74 o 
  -5   6  -5     1068.08     1055.04     94.36 o 
  -4   6  -5     2035.95     1847.21    133.68 o 
  -3   6  -5     1496.34     1466.13    104.37 o 
  -2   6  -5     2052.73     1981.34    152.93 o 
  -1   6  -5     9273.97     9750.41    499.34 o 
   0   6  -5     1604.16     1677.47     61.26 o 
   1   6  -5    15687.85    16364.64    476.88 o 
   2   6  -5      552.64      539.38     22.10 o 
   3   6  -5    15463.82    16220.17    432.22 o 
   4   6  -5      158.45      190.06     13.95 o 
   5   6  -5     2211.41     2311.02     68.94 o 
   6   6  -5      235.10      264.24     19.34 o 
  -5   7  -5     1028.41     1111.44     92.64 o 
  -4   7  -5      260.08      275.48     40.33 o 
  -3   7  -5     4899.11     5014.15    347.18 o 
  -2   7  -5     4086.14     4169.47    311.05 o 
  -1   7  -5     2229.34     2287.57     90.42 o 
   0   7  -5     4324.64     4444.61    145.94 o 
   1   7  -5      610.05      616.10     28.80 o 
   2   7  -5     2993.97     3247.08     97.92 o 
   3   7  -5     2333.33     2322.84     68.84 o 
   4   7  -5      448.88      452.19     23.30 o 
   5   7  -5     3487.96     3539.31    102.05 o 
  -5   8  -5      453.61      431.50     64.54 o 
  -4   8  -5     4509.54     4617.81    196.81 o 
  -3   8  -5     1414.59     1450.29     64.32 o 
  -2   8  -5     2235.84     2318.96    104.90 o 
  -1   8  -5     1189.87     1221.22     66.88 o 
   0   8  -5      199.16      214.52     19.55 o 
   1   8  -5     5126.16     5250.16    171.06 o 
   2   8  -5     2093.15     2097.08     75.38 o 
   3   8  -5     1209.15     1158.24     48.91 o 
   4   8  -5     1507.92     1529.47     59.85 o 
   5   8  -5      477.06      470.47     31.94 o 
  -5   9  -5       41.33       29.48     21.46 o 
  -4   9  -5     2361.66     2491.97    108.89 o 
  -3   9  -5      532.43      567.38     38.60 o 
  -2   9  -5     4871.94     5150.80    222.14 o 
  -1   9  -5      547.93      530.40     39.16 o 
   0   9  -5     7004.96     7108.43    301.04 o 
   1   9  -5      748.64      724.01     41.44 o 
   2   9  -5     2087.34     2310.64     93.34 o 
   3   9  -5      251.54      266.16     23.74 o 
   4   9  -5      288.86      310.86     26.13 o 
  -4  10  -5      494.03      502.39     40.88 o 
  -3  10  -5      669.11      698.43     46.32 o 
  -2  10  -5      771.37      810.31     58.93 o 
  -1  10  -5      184.95      189.70     27.72 o 
   0  10  -5     1643.49     1734.42     84.43 o 
   1  10  -5      260.60      258.25     32.34 o 
   2  10  -5     1901.06     1970.40     83.46 o 
  -2  11  -5     1711.72     1862.05     94.21 o 
  -1  11  -5      314.09      361.87     34.55 o 
   0  11  -5      854.11      920.04     70.76 o 
   0  -8  -4     1203.59     1321.94    131.61 o 
   1  -8  -4     2330.76     2424.23    198.69 o 
   2  -8  -4       93.94      102.45     59.57 o 
   3  -8  -4     3519.50     3776.36    283.33 o 
   4  -8  -4       87.70      112.75     47.62 o 
   5  -8  -4     3235.28     3488.81    171.61 o 
  -2  -7  -4       32.59       35.76     61.28 o 
  -1  -7  -4     1205.53     1292.28    128.77 o 
   0  -7  -4     2981.96     3167.31    241.85 o 
   1  -7  -4      695.67      745.67     90.60 o 
   2  -7  -4     3075.89     3210.52    253.21 o 
   3  -7  -4      279.56      235.65     35.99 o 
   4  -7  -4     3220.85     3221.92    155.84 o 
   5  -7  -4     1081.11     1050.49     61.74 o 
   6  -7  -4      196.84      170.93     30.48 o 
  -3  -6  -4       22.81       28.65     59.19 o 
  -2  -6  -4     7620.42     8731.85    554.92 o 
  -1  -6  -4       28.23      -12.24     49.99 o 
   0  -6  -4     2226.23     2270.85    180.86 o 
   1  -6  -4     1317.65     1246.64    119.24 o 
   2  -6  -4      553.86      621.31     54.42 o 
   3  -6  -4     1470.80     1482.98     95.07 o 
   4  -6  -4     2635.66     2470.54    106.38 o 
   5  -6  -4     1516.00     1451.68     72.35 o 
   6  -6  -4     2303.50     2278.52    132.01 o 
   7  -6  -4      321.77      333.61     27.26 o 
  -3  -5  -4     1100.45     1358.53    128.66 o 
  -2  -5  -4     2647.74     2760.33    206.13 o 
   0  -5  -4     8946.15     9067.83    560.29 o 
   1  -5  -4       39.68       46.62     29.12 o 
   2  -5  -4    24028.56    23015.29    951.26 o 
   3  -5  -4       37.96       45.46     20.67 o 
   4  -5  -4     4899.96     4706.51    148.19 o 
   5  -5  -4      249.31      257.17     20.09 o 
   6  -5  -4     1407.64     1412.51     49.98 o 
   7  -5  -4      319.34      343.26     21.87 o 
   8  -5  -4      467.69      465.45     35.27 o 
  -2  -4  -4     4944.21     5084.20    351.26 o 
  -1  -4  -4     3631.04     3606.68    263.62 o 
   0  -4  -4      127.43      102.53     24.71 o 
   1  -4  -4     7071.99     6738.81    279.71 o 
   2  -4  -4     1728.33     1707.44     72.12 o 
   3  -4  -4     1096.14     1075.26     42.36 o 
   4  -4  -4     9981.28     9693.22    293.81 o 
   5  -4  -4      155.94      174.34     20.01 o 
   6  -4  -4    11395.85    11287.63    340.86 o 
   7  -4  -4       95.08       95.07     20.61 o 
   8  -4  -4     2397.94     2482.51     95.34 o 
  -3  -3  -4    10264.18    11623.20    722.93 o 
  -2  -3  -4     2324.48     2212.40    166.91 o 
  -1  -3  -4      166.45      119.94     38.05 o 
   0  -3  -4    11298.81    10467.70    555.70 o 
   1  -3  -4     1644.44     1557.23     72.82 o 
   2  -3  -4    11298.68    11008.90    370.31 o 
   3  -3  -4     5753.12     5685.64    174.47 o 
   4  -3  -4     2381.89     2154.51     73.72 o 
   5  -3  -4     6498.41     6179.76    187.78 o 
   6  -3  -4      118.53      109.73     15.66 o 
   7  -3  -4     1070.70      960.70     45.77 o 
   8  -3  -4     1581.50     1702.67     78.78 o 
  -4  -2  -4      166.30      233.12     51.99 o 
  -3  -2  -4    13243.77    14499.13    958.86 o 
  -2  -2  -4       53.75       42.69     33.30 o 
  -1  -2  -4    17476.51    18853.21   1189.08 o 
   0  -2  -4      188.71      150.62     25.84 o 
   1  -2  -4    59298.48    53584.11   2101.54 o 
   2  -2  -4     3784.16     3336.31    113.92 o 
   3  -2  -4      668.77      667.60     28.19 o 
   4  -2  -4     5464.49     5131.90    171.55 o 
   5  -2  -4       10.61       11.64     10.06 o 
   6  -2  -4     4809.47     4815.59    174.72 o 
   7  -2  -4     1649.88     1700.21     66.44 o 
   8  -2  -4     1403.27     1368.72     54.32 o 
  -4  -1  -4     2432.68     2987.17    222.33 o 
  -3  -1  -4     1987.70     2253.18    171.01 o 
  -2  -1  -4     1322.91     1481.46    117.92 o 
  -1  -1  -4     1963.23     1967.63    147.98 o 
   0  -1  -4     1469.19     1460.12     69.88 o 
   1  -1  -4    21334.92    20158.50    990.27 o 
   2  -1  -4      212.59      190.77     14.11 o 
   3  -1  -4    25920.72    21319.55    807.07 o 
   4  -1  -4       37.06       25.15      9.82 o 
   5  -1  -4    31430.91    29208.04    840.02 o 
   6  -1  -4       89.36       93.15     14.79 o 
   7  -1  -4      809.47      739.72     47.94 o 
   8  -1  -4      450.37      320.68     36.49 o 
  -4   0  -4     1225.03     1482.49    111.73 o 
  -3   0  -4     6325.40     6127.92    409.49 o 
  -2   0  -4      964.25      889.71     79.98 o 
   0   0  -4     8725.90     8078.33    648.72 o 
   1   0  -4     9055.82     8848.51    359.30 o 
   2   0  -4     2200.96     2079.16     65.67 o 
   3   0  -4      563.34      528.87     23.23 o 
   4   0  -4     5298.36     4791.05    167.79 o 
   5   0  -4     6002.90     5564.16    227.45 o 
   6   0  -4       16.82       22.36     12.95 o 
   7   0  -4     5707.72     5578.94    413.02 o 
   8   0  -4      104.63       94.21     30.00 o 
  -4   1  -4    12364.81    11293.00    753.43 o 
  -3   1  -4      170.96      147.93     27.23 o 
  -2   1  -4    29958.43    29343.20   1923.29 o 
  -1   1  -4     9306.89     9077.24    545.37 o 
   0   1  -4    11593.50    11188.48    555.83 o 
   1   1  -4     9667.20     9376.96    295.60 o 
   2   1  -4      201.70      175.21     15.23 o 
   3   1  -4    37456.51    35573.04   1101.16 o 
   4   1  -4     3825.45     3721.11    113.42 o 
   5   1  -4     6663.79     6639.05    215.58 o 
   6   1  -4     1242.72     1236.16     41.29 o 
   7   1  -4      814.80      778.40     47.83 o 
   8   1  -4     1252.54     1227.74    106.54 o 
  -4   2  -4       36.46       41.45     24.09 o 
  -3   2  -4      377.32      399.41     43.67 o 
  -2   2  -4    15090.42    14333.60    958.20 o 
  -1   2  -4     1224.45     1240.85     62.14 o 
   0   2  -4    44186.31    45466.56   2187.76 o 
   1   2  -4      707.37      723.95     27.53 o 
   2   2  -4    35879.47    35918.79   1015.21 o 
   3   2  -4     2082.66     2082.21     54.77 o 
   4   2  -4    13314.81    13147.58    326.94 o 
   5   2  -4     2735.23     2964.41     97.41 o 
   6   2  -4      300.57      316.40     17.37 o 
   7   2  -4     4230.22     4629.25    245.67 o 
   8   2  -4      420.89      454.64     35.83 o 
  -5   3  -4      166.91      179.51     33.02 o 
  -4   3  -4     8349.26     8307.84    547.09 o 
  -3   3  -4     1710.70     1628.74    120.22 o 
  -2   3  -4    18251.94    18268.86   1206.19 o 
  -1   3  -4     1075.18     1055.65     54.88 o 
   0   3  -4     1764.14     1834.02     82.88 o 
   1   3  -4      328.42      395.63     17.95 o 
   2   3  -4     6782.04     7086.19    203.38 o 
   3   3  -4      392.58      403.28     14.82 o 
   4   3  -4    15580.18    15814.32    390.27 o 
   5   3  -4      682.63      692.00     25.63 o 
   6   3  -4     8393.30     8531.90    249.01 o 
   7   3  -4       58.32       59.51     12.22 o 
  -5   4  -4     4733.93     4754.35    319.04 o 
  -3   4  -4     4978.89     4811.33    342.44 o 
  -2   4  -4    30047.96    30251.73   1988.81 o 
  -1   4  -4      746.99      694.83     40.60 o 
   0   4  -4    18107.13    18596.56    785.38 o 
   1   4  -4     1910.14     1899.80     69.68 o 
   2   4  -4    24007.07    24454.51    602.70 o 
   3   4  -4     2962.45     3071.62     80.05 o 
   4   4  -4     1844.61     1877.70     50.43 o 
   5   4  -4      442.08      443.10     17.21 o 
   6   4  -4      156.43      178.59     13.93 o 
   7   4  -4       69.51       72.41     13.68 o 
  -5   5  -4      742.27      764.96     73.70 o 
  -4   5  -4     1490.04     1475.08    115.31 o 
  -3   5  -4    17388.09    17807.01   1178.92 o 
  -2   5  -4      962.31      968.55     70.17 o 
  -1   5  -4    17518.61    18461.57    752.41 o 
   0   5  -4      510.52      549.12     29.41 o 
   1   5  -4    12342.92    13093.49    381.98 o 
   2   5  -4    16132.40    16579.06    441.87 o 
   3   5  -4     1993.23     1960.43     53.00 o 
   4   5  -4     6112.90     6166.13    155.33 o 
   5   5  -4       57.43       66.88     10.77 o 
   6   5  -4     5589.59     5569.66    167.14 o 
   7   5  -4      717.40      685.51     37.37 o 
  -5   6  -4     5185.58     5301.26    388.47 o 
  -4   6  -4      298.09      330.65     42.04 o 
  -2   6  -4      495.01      503.20     46.15 o 
  -1   6  -4       44.51       56.17     13.88 o 
   0   6  -4     1918.34     1965.99     70.21 o 
   1   6  -4    18014.90    18674.25    536.50 o 
   2   6  -4      859.06      826.58     32.75 o 
   3   6  -4     9271.57     9535.63    258.36 o 
   4   6  -4      936.66      961.85     33.36 o 
   5   6  -4     3930.61     4054.40    114.30 o 
   6   6  -4      782.00      731.13     33.06 o 
  -5   7  -4     2563.02     2745.25    195.39 o 
  -4   7  -4      465.91      430.90     48.70 o 
  -3   7  -4    13480.97    14112.94    578.44 o 
  -2   7  -4      860.58      862.59     47.37 o 
  -1   7  -4    11413.41    11965.27    427.22 o 
   0   7  -4      918.70      939.96     35.45 o 
   1   7  -4     2448.96     2575.30     80.61 o 
   2   7  -4       18.58       23.80     12.64 o 
   3   7  -4      559.63      604.38     28.87 o 
   4   7  -4      358.93      350.26     19.66 o 
   5   7  -4     2939.74     2936.43     86.07 o 
  -5   8  -4      518.27      616.09     39.91 o 
  -4   8  -4     3669.94     3964.06    160.36 o 
  -3   8  -4      587.29      602.10     37.48 o 
  -2   8  -4     3033.06     3058.04    141.97 o 
  -1   8  -4     2649.96     2880.33    126.18 o 
   0   8  -4      842.90      885.45     40.74 o 
   1   8  -4    10549.85    10916.11    344.19 o 
   2   8  -4      363.24      349.11     23.63 o 
   3   8  -4     4568.36     4512.71    149.20 o 
   4   8  -4      388.30      387.10     25.95 o 
   5   8  -4     1519.11     1573.95     72.86 o 
  -5   9  -4      745.10      843.48     47.83 o 
  -4   9  -4      141.66      190.46     23.75 o 
  -3   9  -4      965.89      999.98     54.17 o 
  -2   9  -4     1550.00     1715.49     76.73 o 
  -1   9  -4     1578.33     1671.63     80.30 o 
   0   9  -4     4488.19     4686.93    171.14 o 
   1   9  -4      369.41      356.20     27.14 o 
   2   9  -4     2534.62     2536.47     90.70 o 
   3   9  -4      600.41      586.22     34.20 o 
   4   9  -4      440.65      423.20     32.96 o 
  -4  10  -4     2731.24     2984.35    133.27 o 
  -3  10  -4      202.78      181.80     25.94 o 
  -2  10  -4     2258.27     2333.20    106.47 o 
  -1  10  -4      611.87      612.82     42.87 o 
   0  10  -4        2.77       -6.83     23.75 o 
   1  10  -4      322.87      283.25     40.66 o 
   2  10  -4      180.69      182.30     26.15 o 
  -2  11  -4     2510.18     2631.25    121.89 o 
  -1  11  -4      344.77      329.38     32.92 o 
   0  11  -4     2414.79     2458.63    267.05 o 
   1  -9  -3     2654.07     2821.85    223.44 o 
   2  -9  -3       38.65       15.65     55.21 o 
   3  -9  -3     3177.84     3391.91    262.82 o 
   4  -9  -3      410.38      356.90     59.30 o 
  -1  -8  -3      804.11      919.79    108.36 o 
   0  -8  -3       14.70      -48.09     48.09 o 
   1  -8  -3      300.73      317.05     58.74 o 
   2  -8  -3       11.52       -3.04     46.00 o 
   3  -8  -3     2200.29     2222.33    172.99 o 
   4  -8  -3      216.18      256.02     35.23 o 
   5  -8  -3     3905.63     3963.84    189.52 o 
   6  -8  -3       47.87       29.81     27.18 o 
  -2  -7  -3      603.87      677.70     90.95 o 
  -1  -7  -3     4379.21     4683.68    326.63 o 
   0  -7  -3      854.61      908.16     95.19 o 
   1  -7  -3     8719.60     8996.13    592.57 o 
   2  -7  -3       68.56       62.25     26.27 o 
   3  -7  -3     3001.55     3058.86    165.45 o 
   4  -7  -3      299.20      292.47     39.23 o 
   5  -7  -3       75.31       71.07     22.80 o 
   6  -7  -3       43.10       22.63     25.14 o 
   7  -7  -3      593.19      612.40     45.36 o 
  -3  -6  -3      974.62     1120.63    110.39 o 
  -2  -6  -3     6323.14     6704.17    445.56 o 
  -1  -6  -3      302.76      224.73     53.05 o 
   0  -6  -3     4829.91     4868.57    350.40 o 
   1  -6  -3     1614.09     1609.42     94.73 o 
   2  -6  -3     4637.11     4401.04    186.81 o 
   3  -6  -3     7898.13     7801.85    317.99 o 
   4  -6  -3      611.23      647.34     38.84 o 
   5  -6  -3     8467.93     8339.58    269.82 o 
   6  -6  -3       98.37      104.00     17.00 o 
   7  -6  -3     2030.18     2181.62     89.94 o 
  -3  -5  -3      106.28      127.98     47.91 o 
  -2  -5  -3      265.59      343.53     52.95 o 
  -1  -5  -3     1338.60     1293.10    112.43 o 
   0  -5  -3     3797.57     3621.12    200.72 o 
   1  -5  -3     2254.91     2097.91     96.56 o 
   2  -5  -3    16035.53    15291.65    620.63 o 
   3  -5  -3       68.83       58.44     10.67 o 
   4  -5  -3     7211.24     7501.22    265.27 o 
   5  -5  -3      282.18      292.29     20.55 o 
   6  -5  -3     4991.50     4967.68    142.41 o 
   7  -5  -3     2156.38     2234.06     75.65 o 
   8  -5  -3      106.05      133.53     18.64 o 
  -3  -4  -3       39.90       26.56     38.42 o 
  -2  -4  -3    11568.02    11809.12    740.21 o 
  -1  -4  -3       11.94      -29.31     29.31 o 
   0  -4  -3    20739.69    20850.95   1041.81 o 
   1  -4  -3       26.42       41.81     15.80 o 
   2  -4  -3      371.69      342.31     22.85 o 
   3  -4  -3     1016.46     1159.00     57.15 o 
   4  -4  -3     2052.76     2072.11     58.86 o 
   5  -4  -3     1093.19     1186.10     41.16 o 
   6  -4  -3     5932.15     6061.81    167.92 o 
   7  -4  -3      550.80      511.67     31.76 o 
   8  -4  -3     2621.82     2698.93     90.91 o 
  -4  -3  -3      253.84      336.97     53.52 o 
  -3  -3  -3     3864.01     4025.19    271.92 o 
  -2  -3  -3     2739.59     2765.66    181.00 o 
  -1  -3  -3     4459.32     4389.79    297.86 o 
   0  -3  -3    30507.78    30537.65   1487.91 o 
   1  -3  -3       10.03       24.29     13.20 o 
   2  -3  -3    24250.25    23611.03    778.63 o 
   3  -3  -3      138.92      152.92     10.49 o 
   4  -3  -3    27332.00    26563.16    675.74 o 
   5  -3  -3      493.30      480.31     23.00 o 
   6  -3  -3      986.18     1039.56     37.43 o 
   7  -3  -3       44.85       44.93     14.57 o 
   8  -3  -3       74.11      105.25     13.30 o 
  -4  -2  -3     3792.39     4295.60    294.04 o 
  -3  -2  -3     2324.61     2361.85    173.06 o 
  -2  -2  -3     4378.21     4485.36    295.15 o 
  -1  -2  -3    21972.71    23007.07   1482.05 o 
   0  -2  -3     3395.56     3632.99    156.82 o 
   1  -2  -3    24624.47    23630.63    820.11 o 
   2  -2  -3     1972.65     1928.11     57.81 o 
   3  -2  -3     7719.28     7531.43    238.51 o 
   4  -2  -3    12873.60    13171.56    375.12 o 
   5  -2  -3     1144.13     1064.80     52.57 o 
   6  -2  -3    10659.30    10255.78    422.99 o 
   7  -2  -3      192.74      204.76     14.99 o 
   8  -2  -3     5112.94     5326.24    296.86 o 
  -4  -1  -3       15.07       16.79     30.73 o 
  -3  -1  -3     7603.58     7943.89    529.59 o 
  -2  -1  -3     2105.48     2162.75    156.15 o 
   0  -1  -3     9727.04     8711.59    596.50 o 
   1  -1  -3      557.16      535.03     22.12 o 
   2  -1  -3     8102.21     7181.34    253.07 o 
   3  -1  -3    21386.31    20281.75    603.82 o 
   4  -1  -3     5788.93     5044.90    299.63 o 
   5  -1  -3    11140.64    11740.74    493.00 o 
   6  -1  -3       31.64       29.70     10.69 o 
   7  -1  -3     3132.00     2808.47    231.44 o 
   8  -1  -3      811.84      767.85     71.72 o 
  -4   0  -3      957.01     1002.22     85.74 o 
  -3   0  -3     8183.83     7296.16    573.24 o 
  -2   0  -3      192.39      173.30     30.18 o 
  -1   0  -3   119280.62   117497.77   8202.60 o 
   0   0  -3      255.81      266.86     26.90 o 
   1   0  -3    16671.44    12651.23    561.55 o 
   2   0  -3      324.69      299.13     19.96 o 
   3   0  -3    26729.49    20446.49   1982.67 o 
   4   0  -3     1799.02     1822.07     68.98 o 
   5   0  -3       17.09       27.05      6.89 o 
   6   0  -3     2667.01     2556.78    135.45 o 
   7   0  -3     2086.83     1604.21    148.46 o 
   8   0  -3     1186.46      765.95    161.65 o 
  -5   1  -3     5852.07     5693.89    394.91 o 
  -4   1  -3     4029.05     3554.51    229.66 o 
  -3   1  -3     2501.61     2464.09    180.71 o 
  -2   1  -3    16121.17    16719.46   1071.34 o 
   0   1  -3     3320.76     3225.70    140.58 o 
   1   1  -3    12661.41    11999.01    371.96 o 
   2   1  -3     2132.14     1940.17     60.22 o 
   3   1  -3    71449.30    68847.87   2295.45 o 
   4   1  -3      200.47      201.28     16.92 o 
   5   1  -3     9992.07     9828.74    368.11 o 
   6   1  -3      163.37      207.09     23.75 o 
   7   1  -3     6667.58     6651.21    483.78 o 
   8   1  -3        3.11      -53.68     89.73 o 
  -4   2  -3     4115.40     3803.32    265.95 o 
  -3   2  -3    16820.62    17747.92   1089.34 o 
  -2   2  -3      805.53      801.85     66.96 o 
  -1   2  -3    14441.80    14550.77    667.93 o 
   0   2  -3     4438.05     4561.41    154.13 o 
   1   2  -3    14674.48    14829.85    423.61 o 
   2   2  -3    35076.13    36765.39    898.07 o 
   3   2  -3      868.06      951.39     25.87 o 
   4   2  -3     3734.66     3982.74    118.23 o 
   5   2  -3     1967.63     2017.17     61.72 o 
   6   2  -3      922.92      977.53     42.80 o 
   7   2  -3     5830.42     5775.02    297.32 o 
   8   2  -3       48.95       51.65     14.27 o 
  -5   3  -3      207.82      234.95     29.89 o 
  -4   3  -3    19717.97    20116.86   1297.26 o 
  -3   3  -3      459.18      435.92     38.65 o 
  -2   3  -3    44070.42    47225.18   3113.40 o 
  -1   3  -3     1330.87     1375.36    124.25 o 
   0   3  -3    15890.34    16992.62    507.44 o 
   1   3  -3    16760.19    17888.72    464.71 o 
   2   3  -3     2067.42     2221.81     56.31 o 
   3   3  -3     9352.96     9777.07    241.91 o 
   4   3  -3      697.80      724.47     23.90 o 
   5   3  -3     6082.68     6013.05    177.80 o 
   6   3  -3     6615.42     6757.31    198.18 o 
   7   3  -3      615.74      567.78     38.90 o 
  -5   4  -3     1194.00     1153.36     86.99 o 
  -4   4  -3      112.56      101.33     22.01 o 
  -3   4  -3     1058.16     1046.09     88.08 o 
  -2   4  -3     7176.73     7221.64    510.79 o 
  -1   4  -3      697.60      821.58     47.11 o 
   0   4  -3    32845.68    34381.30   1224.89 o 
   1   4  -3      506.75      587.75     18.13 o 
   2   4  -3    40324.97    42724.30   1051.33 o 
   3   4  -3      467.94      470.92     16.06 o 
   4   4  -3     8973.19     9023.17    227.00 o 
   5   4  -3     1485.99     1495.45     49.78 o 
   6   4  -3     1189.75     1176.77     41.45 o 
   7   4  -3      800.63      830.65     34.26 o 
  -5   5  -3      162.01      175.62     29.60 o 
  -4   5  -3    14938.63    14752.50   1031.55 o 
  -3   5  -3     2156.79     2091.64    152.76 o 
  -2   5  -3    10060.53    10286.00    725.32 o 
  -1   5  -3     4529.16     4591.03    162.90 o 
   0   5  -3     3053.76     3270.38    103.77 o 
   1   5  -3     3919.45     3962.68    110.17 o 
   2   5  -3     1895.59     1921.82     54.03 o 
   3   5  -3      309.63      298.49     13.65 o 
   4   5  -3     7086.44     7225.48    180.47 o 
   5   5  -3      132.46      124.79     11.98 o 
   6   5  -3     6634.04     6672.28    198.67 o 
  -5   6  -3     7573.92     7851.18    534.09 o 
  -4   6  -3     2532.57     2530.64    160.08 o 
  -3   6  -3     7520.77     7666.53    306.09 o 
  -2   6  -3     2351.91     2435.29     97.32 o 
  -1   6  -3     2222.98     2349.27     87.08 o 
   0   6  -3    19681.69    19837.53    632.01 o 
   1   6  -3     1829.50     1949.67     57.16 o 
   2   6  -3     6171.37     6332.40    173.02 o 
   3   6  -3     1737.51     1760.76     52.26 o 
   4   6  -3     3338.62     3347.29     92.89 o 
   5   6  -3     1500.76     1431.23     46.22 o 
   6   6  -3       33.36       39.32     15.44 o 
  -5   7  -3     1944.78     2042.90     89.83 o 
  -4   7  -3      566.55      571.01     41.97 o 
  -3   7  -3     6025.67     6400.57    279.41 o 
  -2   7  -3     1291.13     1243.11     56.55 o 
  -1   7  -3    16472.49    17312.86    604.35 o 
   0   7  -3     1759.42     1806.90     59.70 o 
   1   7  -3    11323.26    11531.46    334.67 o 
   2   7  -3      913.01      909.08     34.24 o 
   3   7  -3     2109.47     2082.77     61.18 o 
   4   7  -3     3663.60     3557.48    101.47 o 
   5   7  -3      174.54      170.19     16.91 o 
  -5   8  -3     2786.96     2841.81    119.96 o 
  -4   8  -3      474.25      480.21     33.85 o 
  -3   8  -3     4049.11     4144.73    178.69 o 
  -2   8  -3       37.84       45.84     22.39 o 
  -1   8  -3     1591.03     1667.69     64.54 o 
   0   8  -3       97.62      109.81     14.22 o 
   1   8  -3     2400.46     2356.49     83.93 o 
   2   8  -3      814.03      803.69     36.79 o 
   3   8  -3     6043.11     5959.06    194.27 o 
   4   8  -3      209.09      218.42     21.66 o 
  -5   9  -3     1933.07     2111.89    137.86 o 
  -4   9  -3      442.74      418.51     33.53 o 
  -3   9  -3     3302.59     3490.58    157.78 o 
  -2   9  -3      535.75      557.38     37.06 o 
  -1   9  -3     5720.82     5825.74    244.34 o 
   0   9  -3      597.37      594.84     37.25 o 
   1   9  -3     3690.36     3691.56    138.31 o 
   2   9  -3      366.37      344.90     24.85 o 
   3   9  -3       37.82       38.33     21.21 o 
  -4  10  -3     2243.96     2389.89    111.96 o 
  -3  10  -3      303.90      291.45     29.26 o 
  -2  10  -3     2249.51     2448.57    246.58 o 
  -1  10  -3     1351.35     1407.72    123.96 o 
   0  10  -3      990.42     1028.50     58.26 o 
   1  10  -3     1572.33     1581.41     91.67 o 
   2  10  -3      179.64      174.14     26.39 o 
  -2  11  -3     1064.81     1057.93     60.02 o 
  -1  11  -3      321.20      305.96     34.43 o 
   0  11  -3     1474.56     1426.80     97.06 o 
  -1  -9  -2      688.58      754.18     90.11 o 
   0  -9  -2     1471.59     1587.78    135.48 o 
   1  -9  -2      722.63      802.52     94.87 o 
   2  -9  -2      785.77      820.46     86.90 o 
   3  -9  -2     1699.56     1748.57    142.58 o 
   4  -9  -2      316.32      306.44     40.32 o 
   5  -9  -2      149.21      162.38     34.07 o 
  -2  -8  -2       97.70       71.05     50.28 o 
  -1  -8  -2     2138.34     2179.48    162.10 o 
   0  -8  -2     1206.75     1224.79    110.07 o 
   1  -8  -2     1717.61     1886.63    149.66 o 
   2  -8  -2     1942.12     1896.68    153.43 o 
   3  -8  -2      722.40      697.56     56.88 o 
   4  -8  -2     2777.88     2869.33    137.98 o 
   5  -8  -2      771.83      772.24     48.80 o 
   6  -8  -2      947.98      961.23     71.84 o 
  -3  -7  -2      133.44      142.40     51.42 o 
  -2  -7  -2       68.53       42.12     37.66 o 
  -1  -7  -2     4778.95     4981.79    314.00 o 
   0  -7  -2       81.76       75.04     39.08 o 
   1  -7  -2    15111.99    15493.03   1044.54 o 
   2  -7  -2       47.11       39.18     23.09 o 
   3  -7  -2     5663.23     5628.45    234.91 o 
   4  -7  -2      544.88      525.92     35.83 o 
   5  -7  -2     3572.15     3383.74    140.72 o 
   6  -7  -2      926.13      912.78     44.28 o 
   7  -7  -2      107.19      106.70     26.36 o 
  -3  -6  -2     4849.68     4916.57    347.37 o 
  -2  -6  -2     1152.99     1088.66    103.61 o 
  -1  -6  -2     1823.77     1829.17    131.76 o 
   0  -6  -2     1923.16     1910.10    139.82 o 
   1  -6  -2      335.13      334.17     27.45 o 
   2  -6  -2      349.45      323.34     26.08 o 
   3  -6  -2     7456.77     7145.35    224.74 o 
   4  -6  -2        8.88       27.42     12.12 o 
   5  -6  -2     8635.29     8880.03    271.84 o 
   6  -6  -2      161.48      167.35     16.84 o 
   7  -6  -2     3629.18     3755.63    120.69 o 
  -3  -5  -2     1204.08     1236.59    105.14 o 
  -2  -5  -2      367.60      343.14     44.80 o 
  -1  -5  -2    12880.46    12597.02    835.38 o 
   0  -5  -2      828.73      758.70     53.46 o 
   1  -5  -2    14403.80    14180.63    590.48 o 
   2  -5  -2     3380.08     3548.35    116.55 o 
   3  -5  -2     7749.94     7443.37    234.78 o 
   4  -5  -2     3301.93     3189.86    102.00 o 
   5  -5  -2      803.96      743.88     28.80 o 
   6  -5  -2      712.79      675.59     30.52 o 
   7  -5  -2     1141.15     1147.47     43.46 o 
   8  -5  -2        8.74       23.19     18.29 o 
  -4  -4  -2     4779.15     5364.99    348.18 o 
  -2  -4  -2    14495.04    14397.49   1002.91 o 
  -1  -4  -2      477.47      433.72     48.81 o 
   0  -4  -2    40752.52    40478.96   1944.76 o 
   1  -4  -2     3622.62     3580.43    146.46 o 
   2  -4  -2     2689.64     2794.22     85.84 o 
   3  -4  -2     9756.38     9626.80    287.69 o 
   4  -4  -2     3746.71     3634.07    104.35 o 
   5  -4  -2     9993.47    10018.24    254.97 o 
   6  -4  -2     1466.16     1544.80     52.68 o 
   7  -4  -2     3525.75     3632.13    128.12 o 
   8  -4  -2     1083.02     1069.50     48.00 o 
  -3  -3  -2       93.83       45.82     27.70 o 
  -2  -3  -2      654.27      661.11     66.03 o 
  -1  -3  -2      143.65      137.40     26.66 o 
   0  -3  -2     7112.98     7348.82    299.15 o 
   1  -3  -2     1390.06     1530.15     57.21 o 
   2  -3  -2    29494.31    28629.70    772.86 o 
   3  -3  -2      197.61      207.08     11.68 o 
   4  -3  -2    36776.49    36586.48    984.10 o 
   5  -3  -2       99.71      111.69     11.20 o 
   6  -3  -2     2872.98     2786.88     98.55 o 
   7  -3  -2     1143.77     1142.70     52.01 o 
   8  -3  -2     1425.36     1450.54     78.57 o 
  -4  -2  -2     6980.54     7686.43    471.09 o 
  -3  -2  -2      100.03       79.60     25.14 o 
  -2  -2  -2    44879.05    47976.97   3127.85 o 
  -1  -2  -2     1649.01     1574.11    105.46 o 
   0  -2  -2    19211.03    18994.45    737.92 o 
   1  -2  -2     1392.81     1466.11     48.69 o 
   2  -2  -2    11406.55    11288.88    282.23 o 
   3  -2  -2      501.40      562.27     16.72 o 
   4  -2  -2     2167.98     2274.36     67.87 o 
   5  -2  -2      379.82      369.08     23.88 o 
   6  -2  -2     6867.00     7036.46    257.36 o 
   7  -2  -2      308.29      289.42     26.17 o 
   8  -2  -2     5423.08     5335.14    360.04 o 
  -4  -1  -2      327.31      354.15     50.88 o 
  -3  -1  -2    22396.61    24460.56   1564.24 o 
  -2  -1  -2     3763.08     3624.12    247.15 o 
  -1  -1  -2    14873.02    14063.15    673.64 o 
   0  -1  -2    20181.52    19981.66    967.28 o 
   1  -1  -2     2207.14     2016.00     99.08 o 
   2  -1  -2    58589.16    60109.53   1867.20 o 
   3  -1  -2      847.43      918.59     32.03 o 
   4  -1  -2    19299.38    19488.51    776.62 o 
   5  -1  -2     1036.22     1055.09     53.57 o 
   6  -1  -2     4859.06     4547.32    300.41 o 
   7  -1  -2     1024.64     1032.27     82.77 o 
   8  -1  -2        5.37      -72.28     94.00 o 
  -4   0  -2     1306.71     1357.52     97.82 o 
  -3   0  -2     4322.88     3548.71    251.82 o 
  -2   0  -2     5738.96     5458.43    400.24 o 
  -1   0  -2    32738.56    30260.07   2061.25 o 
   0   0  -2     1490.66     1221.22     93.81 o 
   1   0  -2    58025.08    45507.26   2123.00 o 
   2   0  -2      726.04      673.63     23.61 o 
   5   0  -2     2137.77     1064.16    136.82 o 
   6   0  -2    10023.83     5686.34    537.61 o 
   7   0  -2        8.26      -64.50     64.50 o 
   8   0  -2     3258.84     2666.07    317.78 o 
  -5   1  -2     8097.34     7748.21    543.96 o 
  -4   1  -2      361.98      397.88     42.06 o 
  -3   1  -2    49009.77    50781.68   3217.03 o 
  -1   1  -2    15390.65    16007.52    736.88 o 
   0   1  -2     2199.41     2638.85     85.26 o 
   1   1  -2     2410.74     2719.07     80.23 o 
   2   1  -2     4589.36     4680.91    116.24 o 
   3   1  -2    13655.80    14605.92    464.04 o 
   4   1  -2     2483.74     2654.29     87.62 o 
   5   1  -2    13622.74    15152.55    783.76 o 
   6   1  -2      266.98       60.74     65.39 o 
   7   1  -2     6430.68     4288.16    433.73 o 
   8   1  -2      120.76       37.09    118.96 o 
  -5   2  -2       68.33       71.53     20.87 o 
  -4   2  -2     5555.90     5786.24    380.45 o 
  -3   2  -2    33579.47    34587.96   2193.74 o 
  -2   2  -2     1794.74     1693.49     82.63 o 
  -1   2  -2    11924.10    12651.76    535.27 o 
   0   2  -2     1387.35     1569.30     51.00 o 
   1   2  -2   118489.47   126923.44   3722.86 o 
   2   2  -2      909.85     1001.10     26.20 o 
   3   2  -2    12296.43    12929.12    345.27 o 
   4   2  -2      312.32      306.79     13.23 o 
   5   2  -2      553.21      550.23     22.90 o 
   6   2  -2      448.89      451.89     47.52 o 
   7   2  -2     1263.66     1229.61     67.85 o 
  -5   3  -2     3995.37     4294.38    293.77 o 
  -4   3  -2    12019.59    12212.32    808.51 o 
  -3   3  -2     7783.86     7522.63    518.38 o 
  -2   3  -2    14650.98    14162.79   1037.75 o 
  -1   3  -2      206.20      235.52     19.84 o 
   0   3  -2    25315.85    26828.33    686.22 o 
   1   3  -2    28559.77    29786.69    727.31 o 
   2   3  -2     6188.53     6426.64    159.06 o 
   3   3  -2     8537.63     8476.51    211.17 o 
   4   3  -2       15.84       16.49      6.10 o 
   5   3  -2    20523.31    21323.70    625.96 o 
   6   3  -2      534.47      521.76     23.33 o 
   7   3  -2     2613.89     2574.95    137.37 o 
  -5   4  -2      860.36      904.12     63.28 o 
  -4   4  -2     6862.11     6812.52    449.60 o 
  -3   4  -2     1462.27     1319.14     96.77 o 
  -2   4  -2     1537.02     1509.67    106.21 o 
  -1   4  -2     9773.80    10359.02    370.65 o 
   0   4  -2    21275.12    22032.18    588.22 o 
   1   4  -2     8744.71     9005.79    224.61 o 
   2   4  -2     9496.59     9847.65    245.64 o 
   3   4  -2     1493.77     1493.55     39.65 o 
   4   4  -2    11899.33    11763.56    290.24 o 
   5   4  -2     1365.02     1352.96     44.43 o 
   6   4  -2     1601.84     1599.87     53.88 o 
   7   4  -2      913.47      875.95     41.73 o 
  -5   5  -2      271.06      308.90     37.87 o 
  -4   5  -2    20254.59    20274.38   1414.37 o 
  -3   5  -2     1338.06     1334.04    103.75 o 
  -2   5  -2    23327.21    24443.13   1013.06 o 
  -1   5  -2      681.21      684.57     30.71 o 
   0   5  -2    27184.60    28813.08    822.41 o 
   1   5  -2     1096.66     1079.18     32.83 o 
   2   5  -2     3539.72     3421.30     87.11 o 
   3   5  -2     2630.64     2582.57     68.27 o 
   4   5  -2     2738.78     2783.62     72.57 o 
   5   5  -2     1852.89     1833.13     55.37 o 
   6   5  -2     1224.63     1135.98     49.99 o 
  -5   6  -2     3026.01     3175.83    136.05 o 
  -4   6  -2      711.40      733.45     38.12 o 
  -3   6  -2     3090.77     3187.73    134.79 o 
  -2   6  -2     2666.99     2764.39    106.64 o 
  -1   6  -2     1418.90     1419.76     57.77 o 
   0   6  -2    18434.57    18965.99    547.49 o 
   1   6  -2      768.45      747.33     26.18 o 
   2   6  -2    14384.30    14511.97    387.86 o 
   3   6  -2      486.14      480.20     21.16 o 
   4   6  -2    10064.33    10079.28    273.19 o 
   5   6  -2       14.22       12.29     12.83 o 
   6   6  -2      822.40      773.79     36.50 o 
  -5   7  -2      157.80      189.25     23.72 o 
  -4   7  -2     2955.32     2933.55    131.81 o 
  -3   7  -2      920.90      943.88     43.31 o 
  -2   7  -2     7448.31     7805.75    284.87 o 
  -1   7  -2     6157.33     6249.66    203.86 o 
   0   7  -2     1212.39     1242.44     45.32 o 
   1   7  -2     3628.63     3603.84    100.73 o 
   2   7  -2      188.85      203.07     13.92 o 
   3   7  -2     1115.81     1051.43     38.91 o 
   4   7  -2     2922.54     2804.72     82.40 o 
   5   7  -2      158.34      177.86     17.61 o 
  -5   8  -2     5441.95     5823.60    229.20 o 
  -4   8  -2      300.34      289.38     27.40 o 
  -3   8  -2     6916.62     6912.79    283.47 o 
  -2   8  -2     2527.36     2504.13    105.27 o 
  -1   8  -2     1076.19     1246.24     65.12 o 
   0   8  -2     1721.14     1732.22     64.19 o 
   1   8  -2       79.73       85.89     14.16 o 
   2   8  -2     4550.23     4390.45    144.79 o 
   3   8  -2     2216.98     2102.06     77.94 o 
   4   8  -2      519.20      510.88     33.78 o 
  -5   9  -2      183.30      197.15     23.48 o 
  -4   9  -2      122.76      190.68     49.05 o 
  -3   9  -2     3980.37     3998.39    170.29 o 
  -2   9  -2      461.66      454.85     33.39 o 
  -1   9  -2     7500.49     7502.01    453.56 o 
   0   9  -2      389.19      363.47     26.96 o 
   1   9  -2     5651.69     5545.00    204.15 o 
   2   9  -2      609.66      586.38     33.81 o 
   3   9  -2      980.86      946.25     46.11 o 
  -4  10  -2      364.53      379.85     30.86 o 
  -3  10  -2      505.85      462.31     37.87 o 
  -2  10  -2      591.70      612.80     42.25 o 
  -1  10  -2      254.33      244.29     29.17 o 
   0  10  -2      155.02      147.91     27.50 o 
   1  10  -2     1353.20     1320.03     71.69 o 
   2  10  -2      111.50      106.92     24.33 o 
  -2  11  -2       25.14       14.35     24.39 o 
  -1  11  -2     1959.09     1993.69    163.11 o 
   1 -10  -1      254.36      233.80     56.46 o 
   2 -10  -1      297.34      327.10     63.10 o 
   3 -10  -1      366.65      347.25     59.79 o 
   4 -10  -1     2085.61     2077.30    169.85 o 
  -1  -9  -1      160.12      193.35     48.20 o 
   0  -9  -1     5045.71     5278.70    357.40 o 
   1  -9  -1      122.16      146.29     48.95 o 
   2  -9  -1     3537.84     3621.25    256.78 o 
   3  -9  -1      161.53      164.89     42.12 o 
   4  -9  -1      666.58      738.44     58.70 o 
   5  -9  -1      119.38      105.87     25.77 o 
  -3  -8  -1     2072.05     2198.82    168.14 o 
  -2  -8  -1       54.32       53.50     37.75 o 
  -1  -8  -1     1743.44     1798.85    143.47 o 
   0  -8  -1      215.57      198.79     41.28 o 
   1  -8  -1     2198.40     2202.87    159.91 o 
   2  -8  -1     5271.18     5218.02    254.23 o 
   3  -8  -1      290.30      314.31     45.84 o 
   4  -8  -1     6400.62     6284.33    344.48 o 
   5  -8  -1       92.43      123.94     21.02 o 
   6  -8  -1     3043.58     3094.89    129.90 o 
  -3  -7  -1      176.66      207.40     44.12 o 
  -2  -7  -1     1964.28     1864.29    144.40 o 
  -1  -7  -1      176.62      164.52     38.43 o 
   0  -7  -1     3530.82     3402.54    234.05 o 
   1  -7  -1     7125.55     7218.23    352.66 o 
   2  -7  -1      950.19      933.54     48.81 o 
   3  -7  -1     3945.92     3860.00    163.17 o 
   4  -7  -1      208.12      257.67     45.38 o 
   5  -7  -1     4044.64     3898.03    137.12 o 
   6  -7  -1     1858.09     1922.67     86.45 o 
   7  -7  -1      122.41      129.81     23.51 o 
  -3  -6  -1     7549.91     7435.76    478.34 o 
  -2  -6  -1      172.34      161.11     32.83 o 
  -1  -6  -1    17794.61    17539.89   1208.48 o 
   0  -6  -1      344.70      360.74     34.62 o 
   1  -6  -1     3135.17     3145.00    131.42 o 
   2  -6  -1     2626.39     2640.61    100.19 o 
   3  -6  -1      300.54      301.53     18.91 o 
   4  -6  -1     3628.16     3656.40    113.34 o 
   5  -6  -1     2900.44     2920.73     85.05 o 
   6  -6  -1     1282.00     1294.57     48.01 o 
   7  -6  -1     2534.52     2575.72     85.88 o 
  -4  -5  -1     1093.51     1118.77     97.03 o 
  -3  -5  -1      514.00      599.02     56.87 o 
  -2  -5  -1     1471.50     1404.88    111.63 o 
  -1  -5  -1    11771.57    11433.21    806.86 o 
   0  -5  -1      355.24      350.65     28.77 o 
   1  -5  -1    20630.90    20433.94    814.82 o 
   2  -5  -1      218.84      210.75     15.54 o 
   3  -5  -1    32737.84    31919.52   1003.57 o 
   4  -5  -1       75.87       86.09      9.97 o 
   5  -5  -1     4125.77     4039.99    116.64 o 
   6  -5  -1      523.56      529.71     25.39 o 
   7  -5  -1      470.39      459.39     29.10 o 
   8  -5  -1      521.11      518.99     32.64 o 
  -4  -4  -1      594.40      539.27     57.74 o 
  -3  -4  -1     7528.28     7428.21    480.89 o 
  -2  -4  -1     5084.11     4843.37    340.99 o 
  -1  -4  -1    14572.91    13589.26    997.21 o 
   0  -4  -1     7681.46     7504.29    303.44 o 
   1  -4  -1      445.99      433.40     26.58 o 
   2  -4  -1     5824.92     5526.67    175.42 o 
   3  -4  -1     4767.64     4824.22    137.22 o 
   4  -4  -1     1308.52     1320.04     45.30 o 
   5  -4  -1    11717.79    11683.79    316.25 o 
   6  -4  -1      330.30      380.09     25.23 o 
   7  -4  -1     8171.28     8225.81    275.03 o 
   8  -4  -1       79.29       94.88     16.73 o 
  -4  -3  -1     6397.94     6208.46    430.20 o 
  -3  -3  -1     1963.22     1827.05    140.49 o 
  -2  -3  -1    26436.78    25949.35   1795.78 o 
  -1  -3  -1    10330.40     9673.89    684.62 o 
   1  -3  -1    19573.96    19037.26    561.48 o 
   2  -3  -1     8537.60     8453.14    240.30 o 
   3  -3  -1    17676.87    17549.12    498.68 o 
   4  -3  -1     6436.46     6709.50    191.04 o 
   5  -3  -1      709.54      684.30     23.63 o 
   6  -3  -1     3760.15     3791.57    138.76 o 
   7  -3  -1      246.80      290.34     28.10 o 
   8  -3  -1      556.75      526.72     37.69 o 
  -4  -2  -1     5835.22     5747.41    369.68 o 
  -3  -2  -1      587.12      561.48     49.97 o 
  -2  -2  -1    55602.01    55154.40   3848.43 o 
   0  -2  -1    22629.92    22243.86   1077.13 o 
   1  -2  -1     2810.94     2872.07     91.45 o 
   2  -2  -1    91126.50    88315.34   2165.02 o 
   3  -2  -1     5611.28     5824.04    166.83 o 
   4  -2  -1      305.40      292.65     12.57 o 
   5  -2  -1     6696.54     6873.18    240.78 o 
   6  -2  -1      511.31      573.26     25.33 o 
   7  -2  -1     3967.23     3924.56    180.42 o 
   8  -2  -1     1438.88     1437.65     74.50 o 
  -5  -1  -1      814.54      826.88     68.98 o 
  -4  -1  -1    11574.02    13077.27    849.30 o 
  -3  -1  -1     5061.51     5520.87    357.21 o 
  -2  -1  -1     5531.14     5649.20    270.42 o 
  -1  -1  -1      876.43     1250.99     65.82 o 
   0  -1  -1     7043.78     7481.75    369.04 o 
   1  -1  -1      510.83      679.34     20.95 o 
   2  -1  -1    67534.08    65886.91   1881.43 o 
   3  -1  -1      185.00      218.53     17.39 o 
   4  -1  -1    17939.98    18635.28    909.01 o 
   5  -1  -1       18.07      -18.88     39.74 o 
   6  -1  -1    19225.83    13459.51   1190.03 o 
   7  -1  -1      163.26       37.19     86.53 o 
   8  -1  -1      337.65      397.25    142.54 o 
  -5   0  -1     5336.83     6333.83    398.96 o 
  -4   0  -1    17373.28    15597.09   1097.43 o 
  -3   0  -1      904.77      784.37     44.00 o 
  -2   0  -1    21546.31    18316.04   1398.08 o 
  -1   0  -1     4600.44     3990.06    411.74 o 
   1   0  -1     6946.22     7056.30    247.81 o 
   2   0  -1    15820.30    17363.35    934.09 o 
   3   0  -1     2587.63     3081.82    162.42 o 
   4   0  -1      697.34      318.12     60.83 o 
   5   0  -1     1306.69      529.59     95.43 o 
   6   0  -1     6517.80     4877.32    467.30 o 
   7   0  -1       76.49       40.03     86.61 o 
   8   0  -1     2817.66     3297.35    374.41 o 
  -5   1  -1    12357.13    12959.75    816.09 o 
  -4   1  -1     1085.05     1146.15     77.63 o 
  -3   1  -1    42518.54    44841.81   1948.66 o 
  -2   1  -1     1297.31     1380.89     65.45 o 
  -1   1  -1    44077.54    46239.28   2312.04 o 
   0   1  -1    13204.72    15448.45    738.48 o 
   1   1  -1     7275.51     7852.68    187.24 o 
   2   1  -1    26638.54    28238.15    734.89 o 
   3   1  -1      143.08      172.30     10.13 o 
   4   1  -1    21682.14    23914.89   1156.28 o 
   5   1  -1     4450.38     2666.38    269.83 o 
   6   1  -1     3841.43     3657.85    326.10 o 
   7   1  -1      704.74      693.50     41.78 o 
   8   1  -1      145.15      181.30    126.18 o 
  -5   2  -1     2525.07     2641.52    187.45 o 
  -4   2  -1       22.19       54.35     12.24 o 
  -3   2  -1     1476.43     1502.61     80.60 o 
  -2   2  -1     1169.61     1211.46     67.10 o 
  -1   2  -1    35347.36    38088.96   1286.70 o 
   0   2  -1      484.65      653.61     27.36 o 
   1   2  -1    77084.62    84257.37   2045.29 o 
   2   2  -1      348.99      401.67     12.15 o 
   3   2  -1    23048.73    24275.92    633.68 o 
   4   2  -1     2346.06     2383.68     71.58 o 
   5   2  -1     7412.63     7580.63    269.07 o 
   6   2  -1     2895.89     3020.78    141.38 o 
   7   2  -1        0.27        9.57     16.79 o 
  -5   3  -1    24598.11    26522.24   1707.68 o 
  -4   3  -1      184.37      194.44     24.48 o 
  -3   3  -1    23039.66    23450.25   1644.59 o 
  -2   3  -1     1798.57     1860.30    126.99 o 
  -1   3  -1    22928.38    24515.36    755.91 o 
   0   3  -1      623.49      746.08     23.34 o 
   1   3  -1      164.84      171.70      8.39 o 
   2   3  -1       87.39       95.04      7.23 o 
   3   3  -1     6885.98     7014.50    175.10 o 
   4   3  -1      778.96      720.66     22.68 o 
   5   3  -1    13322.31    13533.18    395.16 o 
   6   3  -1      261.54      272.82     20.14 o 
   7   3  -1     3284.27     3441.48    183.82 o 
  -4   4  -1     9553.01     9250.21    647.71 o 
  -2   4  -1     5199.07     5591.54    244.84 o 
  -1   4  -1    59359.79    61199.12   2130.99 o 
   0   4  -1      394.29      417.82     16.28 o 
   1   4  -1    21386.18    22702.90    557.90 o 
   2   4  -1      809.50      716.47     23.17 o 
   3   4  -1    15572.66    15588.17    383.34 o 
   4   4  -1     1653.82     1655.57     45.66 o 
   5   4  -1      597.48      577.72     26.60 o 
   6   4  -1       34.74       20.37     15.02 o 
  -5   5  -1     1967.57     1967.18     80.07 o 
  -4   5  -1     3275.94     3295.49    147.38 o 
  -3   5  -1     2745.02     2824.22    123.95 o 
  -2   5  -1    25910.26    27275.57    900.11 o 
   0   5  -1    25019.27    25176.95    671.06 o 
   1   5  -1      299.93      345.41     15.20 o 
   2   5  -1     4627.49     4646.95    117.89 o 
   3   5  -1    12907.66    12815.51    316.94 o 
   4   5  -1      206.65      201.64     13.60 o 
   5   5  -1     4080.18     4083.20    114.97 o 
   6   5  -1       83.09       57.89     18.16 o 
  -5   6  -1      294.18      320.11     22.94 o 
  -4   6  -1     8778.74     8965.47    377.92 o 
  -3   6  -1      292.45      310.62     21.35 o 
  -2   6  -1      137.25      124.87     13.06 o 
  -1   6  -1     1793.96     1830.05     69.50 o 
   0   6  -1      538.40      612.88     26.86 o 
   1   6  -1     1472.96     1454.10     43.66 o 
   2   6  -1    14070.49    13953.86    373.55 o 
   3   6  -1      337.62      336.77     18.39 o 
   4   6  -1     6621.84     6432.30    178.78 o 
   5   6  -1      133.49      118.70     15.92 o 
  -5   7  -1      880.22      950.64     49.63 o 
  -4   7  -1     4637.21     4759.42    208.23 o 
  -3   7  -1      374.17      315.53     45.85 o 
  -2   7  -1    21317.98    21728.99    747.40 o 
  -1   7  -1      224.86      225.92     16.08 o 
   0   7  -1    11561.56    11167.36    358.49 o 
   1   7  -1      521.29      505.70     26.51 o 
   2   7  -1      847.13      860.94     34.64 o 
   3   7  -1      145.92      121.30     17.44 o 
   4   7  -1        3.73       35.87     23.21 o 
   5   7  -1      254.92      244.29     26.38 o 
  -5   8  -1     2296.40     2350.56     99.13 o 
  -4   8  -1      718.80      715.74     41.80 o 
  -3   8  -1     3820.98     3807.77    158.03 o 
  -2   8  -1     1330.50     1310.02     88.30 o 
  -1   8  -1     2446.95     2441.56     98.47 o 
   0   8  -1     2679.38     2650.83     92.01 o 
   1   8  -1      375.60      350.51     23.23 o 
   2   8  -1     8800.34     8376.77    273.61 o 
   3   8  -1      225.19      222.32     23.16 o 
   4   8  -1     2697.27     2605.99     95.35 o 
  -5   9  -1      638.92      647.69     40.12 o 
  -4   9  -1     1442.97     1395.16    106.49 o 
  -3   9  -1      727.14      668.73     41.55 o 
  -2   9  -1      999.34      988.56     53.54 o 
  -1   9  -1     1962.45     1957.84     91.09 o 
   0   9  -1     1525.10     1532.43     66.38 o 
   1   9  -1     3090.12     3032.33    115.97 o 
   2   9  -1      121.10       96.38     22.37 o 
   3   9  -1     1137.29     1069.00     52.02 o 
  -4  10  -1      269.44      286.76     26.61 o 
  -3  10  -1     2710.56     2756.54    121.52 o 
  -2  10  -1       66.71       63.30     22.76 o 
  -1  10  -1     1684.21     1588.53    101.67 o 
   0  10  -1      755.12      707.97     49.22 o 
   1  10  -1       76.21       61.23     28.08 o 
   0 -10   0     1451.79     1558.51    133.09 o 
   1 -10   0     1403.11     1434.68    126.05 o 
   2 -10   0      311.96      306.52     55.99 o 
   3 -10   0     2600.95     2584.14    137.62 o 
   4 -10   0      222.68      226.92     38.34 o 
  -2  -9   0     1568.56     1645.71    131.88 o 
  -1  -9   0      353.61      377.53     55.99 o 
   0  -9   0     4021.73     4017.87    287.27 o 
   1  -9   0      241.62      255.73     46.97 o 
   2  -9   0     4417.47     4252.47    289.14 o 
   3  -9   0      266.93      255.88     32.32 o 
   4  -9   0     3360.13     3237.08    144.52 o 
   5  -9   0      794.45      765.41     67.10 o 
  -3  -8   0      429.14      440.40     64.83 o 
  -2  -8   0     3275.10     3236.21    221.48 o 
  -1  -8   0       67.08       75.98     36.52 o 
   0  -8   0     1751.12     1750.83    145.03 o 
   1  -8   0       14.22       65.54     34.05 o 
   2  -8   0     2478.27     2385.95    126.42 o 
   3  -8   0      217.47      176.38     21.40 o 
   4  -8   0     3094.27     3135.14    118.73 o 
   5  -8   0      298.20      305.89     27.58 o 
   6  -8   0     3737.86     3761.08    153.65 o 
  -3  -7   0      576.62      530.55     64.85 o 
  -2  -7   0     5117.81     5022.45    341.40 o 
  -1  -7   0     1209.61     1128.05    100.50 o 
   0  -7   0    11088.44    10679.30    713.03 o 
   1  -7   0     1457.40     1495.74     65.05 o 
   2  -7   0    11758.94    11306.16    471.74 o 
   3  -7   0      202.56      197.50     23.40 o 
   4  -7   0     3153.09     3031.90     98.35 o 
   5  -7   0      194.14      186.87     16.53 o 
   6  -7   0      307.64      302.26     21.01 o 
   7  -7   0       46.77       46.41     16.52 o 
  -4  -6   0      660.04      682.18     72.45 o 
  -3  -6   0     4316.69     4194.28    285.94 o 
  -2  -6   0     2026.84     1980.55    136.98 o 
  -1  -6   0    15170.80    15005.64   1018.50 o 
   0  -6   0     1047.63      968.40     90.62 o 
   1  -6   0     4632.99     4543.94    177.42 o 
   2  -6   0     5865.88     5771.55    205.29 o 
   3  -6   0     5210.42     5095.37    166.77 o 
   4  -6   0    10471.16    10864.49    308.92 o 
   5  -6   0     1075.24     1089.64     38.79 o 
   6  -6   0     5783.44     5879.20    181.67 o 
   7  -6   0      353.13      390.25     24.55 o 
  -4  -5   0      199.65      215.48     33.59 o 
  -3  -5   0     3541.78     3467.22    262.89 o 
  -2  -5   0     1075.42     1000.11     83.30 o 
  -1  -5   0     1898.12     1836.99    133.66 o 
   0  -5   0     2529.27     2502.56    102.93 o 
   1  -5   0     9722.61     9642.60    415.37 o 
   2  -5   0     3451.00     3437.85    125.57 o 
   3  -5   0    23224.19    23342.82    725.90 o 
   4  -5   0      148.37      147.66     10.60 o 
   5  -5   0     4641.21     4689.63    131.32 o 
   6  -5   0      930.89      986.48     37.45 o 
   7  -5   0     2750.01     2853.67    123.12 o 
   8  -5   0     1611.84     1702.69    126.58 o 
  -4  -4   0      119.78      128.08     24.76 o 
  -3  -4   0    27734.59    27111.89   1860.26 o 
  -2  -4   0      104.75       86.81     18.98 o 
  -1  -4   0    29019.24    28586.36   1967.70 o 
   0  -4   0      112.92      125.65     26.47 o 
   1  -4   0    22132.14    22639.17    712.59 o 
   2  -4   0     1268.83     1309.29     38.80 o 
   3  -4   0      207.14      202.52     12.12 o 
   4  -4   0     1543.04     1540.48     47.63 o 
   5  -4   0     3932.48     4054.08    116.01 o 
   6  -4   0     1213.54     1304.28     50.47 o 
   7  -4   0     4690.82     4802.76    174.62 o 
   8  -4   0      192.33      196.78     18.69 o 
  -4  -3   0     8265.95     8000.99    585.18 o 
  -3  -3   0       38.75       41.26     15.18 o 
  -2  -3   0    10129.04     9715.91    659.31 o 
  -1  -3   0     8186.78     7520.20    529.87 o 
   0  -3   0     2901.48     2733.76    110.38 o 
   1  -3   0    57209.79    56793.82   1795.58 o 
   2  -3   0       41.47       69.44     10.96 o 
   3  -3   0    33368.60    34761.10    986.37 o 
   4  -3   0      217.28      223.25     11.39 o 
   5  -3   0    14773.37    14744.25    484.02 o 
   6  -3   0      244.51      262.78     16.86 o 
   7  -3   0      507.33      533.76     28.72 o 
   8  -3   0      167.04      226.58     24.79 o 
  -5  -2   0     1909.48     2060.23    141.89 o 
  -4  -2   0       25.65       51.13     14.51 o 
  -3  -2   0    16765.53    15385.18   1152.24 o 
  -2  -2   0     9051.13     8145.00    410.03 o 
  -1  -2   0     4648.49     4422.20    225.94 o 
   0  -2   0    37535.50    39090.46   1495.34 o 
   1  -2   0     5398.40     5623.73    161.44 o 
   2  -2   0    26922.30    29382.08    761.01 o 
   3  -2   0     4086.62     4175.62    117.13 o 
   4  -2   0     2405.95     2511.45     90.73 o 
   5  -2   0    12522.36    12870.83    422.47 o 
   6  -2   0      432.77      424.18     21.47 o 
   7  -2   0     6294.85     6636.12    311.88 o 
   8  -2   0      291.56      325.06     46.64 o 
  -5  -1   0      101.96      143.73     16.98 o 
  -4  -1   0    49255.36    48130.78   3250.92 o 
  -3  -1   0      326.41      301.17     17.99 o 
  -2  -1   0    13429.89    12457.75    609.11 o 
  -1  -1   0     6702.35     6801.42    328.92 o 
   0  -1   0     2192.32     2448.08    171.43 o 
   1  -1   0    11654.03    13184.04    377.05 o 
   2  -1   0     2433.46     2597.77     83.91 o 
   3  -1   0     7878.59     7821.45    282.40 o 
   4  -1   0    15894.38    15934.43    657.96 o 
   5  -1   0     2977.20     2907.35    156.01 o 
   6  -1   0     8043.48     8162.73    365.46 o 
   7  -1   0       84.93      108.08     15.92 o 
   8  -1   0      750.14      783.37     92.16 o 
  -4   0   0     9208.42     7889.97    509.75 o 
  -3   0   0      726.87      677.25     77.75 o 
   2   0   0    12119.89     4839.82    293.83 o 
   3   0   0      861.99      678.08     53.29 o 
   4   0   0     9517.88     7044.09    671.99 o 
   5   0   0     2440.11     2089.17    222.15 o 
   6   0   0      154.96      171.80     26.73 o 
   7   0   0     1510.47     1522.79    135.98 o 
   8   0   0     1323.27     1194.50    160.62 o 
  -5   1   0     2773.52     2889.04    194.95 o 
  -4   1   0    16144.99    16304.82    757.49 o 
  -3   1   0     8290.12     8028.30    372.77 o 
  -2   1   0     2553.31     2720.96    102.76 o 
  -1   1   0    11608.04    13539.45    885.53 o 
   0   1   0     2124.36     2553.67    104.67 o 
   1   1   0     6440.82     7018.35    173.14 o 
   2   1   0    12675.80    13203.00    372.02 o 
   3   1   0      293.66      291.51     14.00 o 
   4   1   0    49206.66    49829.62   2114.13 o 
   5   1   0      125.87      126.79     11.17 o 
   6   1   0     5690.29     6031.26    348.03 o 
   7   1   0        2.59      -22.99     22.99 o 
  -5   2   0    12488.80    12940.20    854.68 o 
  -3   2   0     3895.08     3880.90    194.11 o 
  -2   2   0    26697.28    29189.98   1373.79 o 
  -1   2   0     5342.26     5773.75    162.62 o 
   0   2   0    36829.52    38610.75   1290.10 o 
   1   2   0     4904.09     4905.16    119.50 o 
   2   2   0     8831.22     8852.85    204.76 o 
   3   2   0    17167.59    17807.82    464.19 o 
   4   2   0       32.09       58.16     14.23 o 
   5   2   0     1883.98     2038.30     83.23 o 
   6   2   0     1020.06     1028.89     51.53 o 
   7   2   0       47.71       43.47     26.21 o 
  -5   3   0    15066.65    14916.38    979.88 o 
  -4   3   0      271.52      282.10     25.06 o 
  -3   3   0    33164.51    35529.04   1416.90 o 
  -1   3   0    59005.84    60989.52   1813.15 o 
   0   3   0     2808.31     2791.09     75.18 o 
   1   3   0     8056.67     8031.67    197.60 o 
   2   3   0     9790.13     9924.11    245.80 o 
   3   3   0       34.15       40.13      7.38 o 
   4   3   0     8509.48     8912.30    236.90 o 
   5   3   0     1114.00     1093.95     47.61 o 
   6   3   0     2208.52     2013.55    131.46 o 
   7   3   0     2419.01     2552.18    144.57 o 
  -5   4   0     4206.49     4452.95    170.92 o 
  -4   4   0     1563.12     1568.00     65.67 o 
  -3   4   0      158.00      200.77     36.91 o 
  -2   4   0     1110.14     1159.29     47.44 o 
  -1   4   0    22405.62    23259.48    801.08 o 
   0   4   0      160.63      160.02      9.47 o 
   1   4   0    29059.92    29883.86    733.12 o 
   2   4   0       80.17       99.34      8.03 o 
   3   4   0    27852.70    28183.22    694.03 o 
   4   4   0      134.13      132.75     11.47 o 
   5   4   0     3175.86     3105.33    117.41 o 
   6   4   0      622.12      609.10     37.59 o 
  -6   5   0      975.70     1111.58     80.20 o 
  -5   5   0     4527.14     4743.20    193.09 o 
  -4   5   0      181.74      195.09     14.97 o 
  -3   5   0    22293.12    22968.96    941.29 o 
  -2   5   0     3534.45     3547.70    125.79 o 
  -1   5   0    10507.23    10831.41    328.69 o 
   0   5   0     2326.22     2392.89     74.37 o 
   1   5   0     1963.05     1865.73     54.09 o 
   2   5   0     1117.45     1109.03     35.17 o 
   3   5   0     3836.20     3882.80     99.71 o 
   4   5   0      204.66      188.34     15.22 o 
   5   5   0     3581.14     3481.60    116.38 o 
   6   5   0      123.06      133.26     23.91 o 
  -6   6   0     5779.65     6067.19    402.58 o 
  -5   6   0      845.13      878.01     47.02 o 
  -4   6   0    10430.34    10627.56    442.15 o 
  -3   6   0     5605.88     5472.63    216.43 o 
  -2   6   0     5711.85     5676.61    205.51 o 
  -1   6   0     4100.25     4087.03    139.25 o 
   0   6   0     1092.42     1032.98     35.44 o 
   1   6   0    15238.51    15319.03    409.28 o 
   2   6   0     1862.65     1819.31     55.72 o 
   3   6   0     4073.77     4088.92    116.08 o 
   4   6   0      763.32      725.11     31.00 o 
   5   6   0     1130.28     1089.26     47.17 o 
  -6   7   0      285.50      299.58     43.37 o 
  -5   7   0      179.74      201.48     23.82 o 
  -4   7   0     3461.91     3390.81    133.19 o 
  -3   7   0      187.73      186.31     18.69 o 
  -2   7   0    11846.61    11999.50    413.92 o 
  -1   7   0     1253.04     1265.37     50.32 o 
   0   7   0    10881.18    10547.21    338.14 o 
   1   7   0     1335.03     1274.37     48.71 o 
   2   7   0     5138.28     4888.18    163.02 o 
   3   7   0      648.73      607.38     34.64 o 
   4   7   0      584.61      556.93     35.23 o 
  -6   8   0     3479.48     3907.14    270.22 o 
  -5   8   0      327.89      297.99     46.31 o 
  -4   8   0     3403.86     3343.20    138.47 o 
  -3   8   0      131.57      123.65     18.42 o 
  -2   8   0     2547.20     2354.83    106.24 o 
  -1   8   0       17.94       26.35     18.71 o 
   0   8   0     1953.52     1959.98     78.02 o 
   1   8   0       62.94       65.99     17.64 o 
   2   8   0     3086.53     2972.37    113.34 o 
   3   8   0      435.35      438.70     31.65 o 
  -5   9   0      847.13      891.47     85.67 o 
  -4   9   0     3484.30     3426.40    145.12 o 
  -3   9   0      245.26      212.91     23.79 o 
  -2   9   0     4145.22     3914.56    174.59 o 
  -1   9   0      319.33      268.90     29.10 o 
   0   9   0     4162.41     3975.16    245.02 o 
   1   9   0      290.55      286.18     27.64 o 
   2   9   0     1541.22     1473.66     69.89 o 
  -4  10   0      267.52      269.37     28.77 o 
  -3  10   0     2402.69     2380.35    114.52 o 
  -2  10   0      206.33      171.83     26.98 o 
  -1  10   0     1509.21     1379.72     75.25 o 
   0  10   0     1567.46     1449.65    165.59 o 
  -1 -10   1       89.15      138.12     47.15 o 
   0 -10   1      724.68      724.45     79.20 o 
   1 -10   1     1581.08     1517.91    130.00 o 
   2 -10   1      126.99      153.99     34.11 o 
   3 -10   1     2716.29     2570.03    141.73 o 
   4 -10   1      190.68      162.17     33.98 o 
  -3  -9   1     1190.00     1248.80    105.76 o 
  -2  -9   1       65.86       76.08     38.89 o 
  -1  -9   1     2981.88     2754.02    214.88 o 
   0  -9   1     1558.48     1476.87    124.88 o 
   1  -9   1     1884.92     1823.09    146.66 o 
   2  -9   1     1032.23      971.42     63.23 o 
   3  -9   1      731.82      704.71     42.06 o 
   4  -9   1     1463.46     1496.77     87.53 o 
   5  -9   1      624.92      626.79     48.41 o 
   6  -9   1       81.19       69.04     25.25 o 
  -3  -8   1      247.86      252.21     44.12 o 
  -2  -8   1     8563.22     8730.89    574.83 o 
  -1  -8   1      293.97      258.80     44.32 o 
   0  -8   1     2935.53     2758.45    193.56 o 
   1  -8   1     2828.66     2773.34    145.46 o 
   2  -8   1     1311.61     1309.55     54.25 o 
   3  -8   1     3710.40     3628.73    134.27 o 
   4  -8   1      804.00      837.63     48.67 o 
   5  -8   1     2208.24     2166.66     96.28 o 
   6  -8   1     1207.71     1233.88     64.91 o 
  -2  -7   1      959.30      936.60     75.36 o 
  -1  -7   1      441.72      501.75     55.25 o 
   0  -7   1    11696.34    11328.07    545.84 o 
   1  -7   1      317.22      307.22     23.92 o 
   2  -7   1    20626.86    20594.21    850.92 o 
   3  -7   1      359.26      342.57     18.73 o 
   4  -7   1     5055.77     5108.52    161.92 o 
   5  -7   1      992.92     1081.02     43.76 o 
   6  -7   1     1840.78     1954.02     68.07 o 
   7  -7   1      997.01     1082.34     54.47 o 
  -4  -6   1     6727.61     6671.93    442.28 o 
  -3  -6   1      267.36      268.47     41.47 o 
  -2  -6   1    13801.32    13175.24    928.32 o 
  -1  -6   1     1435.09     1329.47    106.41 o 
   0  -6   1      621.10      667.44     40.77 o 
   1  -6   1     1728.60     1730.96     77.97 o 
   2  -6   1       16.22       32.10      8.85 o 
   3  -6   1      270.69      278.76     17.45 o 
   4  -6   1     9154.94     9343.08    292.16 o 
   5  -6   1      351.71      369.96     21.22 o 
   6  -6   1     6971.59     7285.49    222.49 o 
   7  -6   1       84.65       98.38     18.57 o 
  -4  -5   1      226.66      254.40     36.44 o 
  -3  -5   1    12623.71    12116.61    848.17 o 
  -2  -5   1     4699.54     4540.04    314.91 o 
   0  -5   1    25663.51    25847.30   1210.83 o 
   1  -5   1      224.10      259.10     24.35 o 
   2  -5   1    23796.01    24707.48    721.38 o 
   3  -5   1     2877.65     3009.88     87.33 o 
   4  -5   1     3681.60     3643.92    100.51 o 
   5  -5   1     1833.50     1833.38     56.25 o 
   6  -5   1      293.78      315.91     20.03 o 
   7  -5   1      270.49      270.83     27.06 o 
  -4  -4   1     1744.25     1695.86    118.25 o 
  -3  -4   1    15303.93    14578.03   1026.68 o 
  -1  -4   1    21556.61    21802.87   1498.68 o 
   0  -4   1      551.60      531.63     39.54 o 
   1  -4   1    60246.12    60827.39   1880.84 o 
   2  -4   1     5638.55     6100.06    157.49 o 
   3  -4   1     1083.86     1157.06     35.10 o 
   4  -4   1     9518.55     9767.79    275.95 o 
   5  -4   1      868.30      892.28     30.20 o 
   6  -4   1     7519.90     7843.12    271.15 o 
   7  -4   1     1045.48     1112.48     79.96 o 
  -5  -3   1    13277.57    13477.20    896.94 o 
  -4  -3   1      860.41      822.51     57.12 o 
  -3  -3   1     7458.50     7163.48    469.45 o 
  -2  -3   1       84.74       98.67     15.28 o 
  -1  -3   1      183.49      185.06     14.85 o 
   0  -3   1      815.37      861.67     34.35 o 
   1  -3   1    23068.16    24334.83    683.96 o 
   2  -3   1     1650.10     1836.63     54.00 o 
   3  -3   1    23164.60    24976.55    699.89 o 
   4  -3   1      162.95      202.87     15.88 o 
   5  -3   1    24225.49    25490.43    840.98 o 
   6  -3   1      304.45      333.34     20.22 o 
   7  -3   1     1140.95     1030.66     77.40 o 
   8  -3   1      935.10     1059.38    107.53 o 
  -5  -2   1     7345.97     7364.71    503.28 o 
  -4  -2   1     2404.37     2304.92    159.78 o 
  -3  -2   1    22487.24    22059.45   1111.83 o 
  -2  -2   1      320.43      356.80     21.85 o 
  -1  -2   1    77191.48    81154.93   3886.23 o 
   0  -2   1      279.07      508.44     49.14 o 
   1  -2   1    36403.70    38786.96   1089.36 o 
   2  -2   1     1149.28     1240.00     36.64 o 
   3  -2   1     1654.02     1703.99     48.86 o 
   4  -2   1       26.38       48.88      7.25 o 
   5  -2   1     2761.89     2768.34     94.19 o 
   6  -2   1      444.54      434.40     24.43 o 
   7  -2   1     3375.30     3578.26    275.94 o 
  -4  -1   1    21917.69    21760.69   1058.20 o 
  -3  -1   1      148.52      194.29     15.09 o 
  -2  -1   1    24701.39    24960.87   1274.71 o 
  -1  -1   1     7011.43     6817.88    289.08 o 
   0  -1   1    13018.61    14451.05   1086.62 o 
   1  -1   1    43606.77    47019.81   1324.10 o 
   2  -1   1     1205.60     1324.39     39.53 o 
   3  -1   1    41478.08    40603.97   1118.29 o 
   4  -1   1     1044.33     1057.50     45.71 o 
   5  -1   1    12381.74    12021.69    402.16 o 
   6  -1   1      466.49      448.99     25.36 o 
   7  -1   1     1084.43     1080.92    122.45 o 
  -2   0   1    17175.68    18815.54    776.29 o 
   1   0   1     4587.22     4515.94    257.92 o 
   2   0   1    22202.23    20348.95   1224.01 o 
   3   0   1     1010.89      787.09     63.29 o 
   4   0   1    17255.23    16575.61    561.94 o 
   5   0   1     5620.08     5791.45    196.53 o 
   6   0   1      147.76      303.55     51.85 o 
   7   0   1     4186.20     5207.76    307.34 o 
  -5   1   1       11.81       24.06     12.09 o 
  -4   1   1    18224.54    18432.36    761.81 o 
  -3   1   1      150.03      196.38     13.35 o 
  -2   1   1    67480.71    69501.34   5587.80 o 
  -1   1   1      512.54      590.91     30.80 o 
   0   1   1     7250.34     7668.03    203.93 o 
   1   1   1      834.30     1251.88     43.07 o 
   2   1   1     5325.71     5671.96    199.08 o 
   3   1   1     5205.51     5250.58    193.12 o 
   4   1   1    11765.90    12662.60    418.54 o 
   5   1   1      868.76      849.60     42.70 o 
   6   1   1     5464.75     5399.61    311.96 o 
   7   1   1       39.20      -16.85     30.23 o 
  -5   2   1     6369.30     6260.57    450.53 o 
  -3   2   1     5855.40     5908.92    277.09 o 
  -2   2   1    91646.72    89466.38   3038.28 o 
  -1   2   1     2898.04     2939.93     91.54 o 
   0   2   1    22595.32    22494.22    594.02 o 
   1   2   1      170.29      253.98     10.91 o 
   2   2   1    56281.25    58907.19   1531.06 o 
   3   2   1      552.86      584.41     26.10 o 
   4   2   1     5474.85     5384.32    170.98 o 
   5   2   1      257.61      271.63     21.03 o 
   6   2   1       71.19       63.97     17.98 o 
   7   2   1      371.35      381.28     40.38 o 
  -6   3   1     3830.99     3961.20    259.51 o 
  -4   3   1     6204.70     6551.91    448.08 o 
  -3   3   1    17786.67    17881.80    716.57 o 
  -2   3   1     8376.40     8432.79    344.51 o 
  -1   3   1    17848.66    16976.65    558.84 o 
   0   3   1      515.96      477.21     16.80 o 
   1   3   1    10462.88    10372.53    255.42 o 
   2   3   1    26362.59    27271.87    633.08 o 
   3   3   1     1993.22     1985.15     51.41 o 
   4   3   1     6441.17     6369.76    186.88 o 
   5   3   1       39.90       36.86     15.78 o 
   6   3   1     7684.17     8124.42    342.44 o 
  -6   4   1      297.15      332.36     37.68 o 
  -5   4   1    11409.12    11903.34    777.61 o 
  -4   4   1     1376.77     1344.43     57.13 o 
  -3   4   1     5249.56     5488.07    205.19 o 
  -2   4   1     5796.74     5520.80    196.64 o 
  -1   4   1      596.61      575.63     21.93 o 
   0   4   1     7323.92     7441.71    219.09 o 
   1   4   1    15114.15    15181.73    401.48 o 
   2   4   1     5000.41     5030.83    127.82 o 
   3   4   1     7037.01     7021.95    180.13 o 
   4   4   1      577.25      555.29     28.75 o 
   5   4   1     2987.42     2920.58    100.11 o 
   6   4   1     1040.27     1042.12     55.72 o 
  -6   5   1      551.14      592.19     53.46 o 
  -5   5   1     4043.64     4404.44    246.50 o 
  -4   5   1       57.59       55.89     10.43 o 
  -3   5   1    33375.76    32843.25   1306.64 o 
  -2   5   1      250.48      249.09     16.31 o 
  -1   5   1    20339.03    20177.38    642.14 o 
   0   5   1      339.46      371.34     18.19 o 
   1   5   1    12014.47    12133.06    324.72 o 
   2   5   1     1521.63     1465.73     46.06 o 
   3   5   1      534.33      503.76     24.46 o 
   4   5   1     1124.21     1130.70     47.17 o 
   5   5   1     1488.87     1561.34     61.47 o 
  -6   6   1     1272.44     1292.89    103.15 o 
  -5   6   1     2761.41     2852.70    123.05 o 
  -4   6   1     3428.74     3473.93    151.41 o 
  -3   6   1      376.31      364.58     24.31 o 
  -2   6   1     2527.99     2740.62    141.38 o 
  -1   6   1     3027.03     3038.67    103.09 o 
   0   6   1      445.69      453.14     20.50 o 
   1   6   1    18448.98    18208.50    486.32 o 
   2   6   1      180.32      192.20     15.65 o 
   3   6   1     7064.46     6863.06    193.13 o 
   4   6   1      145.58      122.38     25.91 o 
   5   6   1     3170.89     3270.71    147.35 o 
  -6   7   1     1866.19     1987.68    148.62 o 
  -5   7   1     3982.39     4105.66    167.47 o 
  -4   7   1      156.84      192.45     54.41 o 
  -3   7   1     3969.48     3875.98    164.36 o 
  -2   7   1      879.01      829.41     47.67 o 
  -1   7   1     7287.65     7107.48    231.82 o 
   0   7   1     3401.28     3237.01    111.22 o 
   1   7   1      167.89      157.62     17.97 o 
   2   7   1     1964.76     1841.93     70.14 o 
   3   7   1       95.56       76.88     21.15 o 
   4   7   1      204.55      168.76     33.30 o 
  -6   8   1     2954.48     3089.41    225.76 o 
  -5   8   1      187.81      163.76     41.56 o 
  -4   8   1     6758.26     6651.77    296.61 o 
  -3   8   1      166.95      164.30     21.99 o 
  -2   8   1     5093.61     4808.94    247.81 o 
  -1   8   1     2090.39     1993.90     97.46 o 
   0   8   1      120.37      132.53     20.87 o 
   1   8   1     1795.43     1798.66     77.81 o 
   2   8   1       70.79       67.70     21.47 o 
   3   8   1     2138.03     2057.82     81.90 o 
  -5   9   1      126.96      109.67     44.49 o 
  -4   9   1      617.49      635.90     43.96 o 
  -3   9   1      117.11      132.23     23.25 o 
  -2   9   1     3588.72     3398.14    154.25 o 
  -1   9   1      210.43      205.48     28.51 o 
   0   9   1     5091.04     4820.32    217.34 o 
   1   9   1      100.44      127.71     25.74 o 
  -4  10   1     2128.19     2070.60    100.28 o 
  -3  10   1      350.51      343.98     34.99 o 
  -2  10   1      295.33      299.38     33.41 o 
  -1  10   1      277.38      303.67     42.80 o 
   1 -11   2     2027.72     2080.84    117.65 o 
   2 -11   2       45.32       38.04     43.16 o 
  -2 -10   2      104.13       70.05     31.29 o 
  -1 -10   2     1324.57     1330.30     83.70 o 
   0 -10   2      187.97      171.12     30.98 o 
   1 -10   2      324.53      297.41     37.40 o 
   2 -10   2      599.11      568.20     52.50 o 
   3 -10   2      543.68      471.54     68.45 o 
   4 -10   2      299.05      328.71     40.12 o 
  -3  -9   2     1016.06     1087.20     95.29 o 
  -2  -9   2      550.17      588.80     69.97 o 
  -1  -9   2     5652.69     5501.69    385.24 o 
   0  -9   2      502.03      487.69     43.68 o 
   1  -9   2     7361.27     7291.81    360.98 o 
   2  -9   2      322.05      324.81     29.59 o 
   3  -9   2     3936.03     3925.23    203.07 o 
   4  -9   2      178.48      163.46     24.36 o 
   5  -9   2      295.04      290.23     28.88 o 
  -3  -8   2     2287.58     2278.44    161.49 o 
  -2  -8   2     4282.98     4063.00    301.78 o 
  -1  -8   2       42.52       37.18     27.22 o 
   0  -8   2     1863.08     1847.12     96.00 o 
   1  -8   2     1218.29     1242.63     58.18 o 
   2  -8   2     2361.67     2302.97     89.00 o 
   3  -8   2     6784.07     6721.73    280.32 o 
   4  -8   2      461.15      441.53     32.05 o 
   5  -8   2     5248.32     5309.90    212.60 o 
   6  -8   2      210.34      236.60     27.45 o 
  -4  -7   2     2799.97     2798.01    201.38 o 
  -3  -7   2      926.07      864.72     84.18 o 
  -2  -7   2      275.27      251.40     34.64 o 
  -1  -7   2     3686.57     3488.61    250.21 o 
   0  -7   2     1158.17     1120.96     67.06 o 
   1  -7   2     6305.77     6398.98    222.24 o 
   2  -7   2     7685.79     8124.91    284.55 o 
   3  -7   2      807.05      805.44     33.87 o 
   4  -7   2     2998.84     3197.13    120.13 o 
   5  -7   2      166.50      189.26     16.98 o 
   6  -7   2     2092.94     2230.61     76.19 o 
   7  -7   2     1207.99     1282.03    110.42 o 
  -4  -6   2    10177.23    10049.43    678.15 o 
  -3  -6   2      403.38      368.80     47.37 o 
  -2  -6   2    14425.42    13806.36    965.12 o 
  -1  -6   2      872.80      818.52     45.76 o 
   0  -6   2    18548.98    18660.91    738.21 o 
   1  -6   2     1474.55     1547.31     57.23 o 
   2  -6   2     2849.28     3023.02    106.97 o 
   3  -6   2     2993.29     3199.48    104.52 o 
   4  -6   2      726.58      762.43     33.84 o 
   5  -6   2     3078.71     3259.17    102.63 o 
   6  -6   2     2205.92     2417.76     80.61 o 
   7  -6   2      501.11      513.21     63.63 o 
  -4  -5   2     2783.93     2705.07    191.64 o 
  -3  -5   2     2904.56     2714.68    182.19 o 
  -2  -5   2     3558.91     3282.26    232.36 o 
  -1  -5   2      949.64     1136.40    131.78 o 
   0  -5   2    26198.48    28044.67   1105.76 o 
   1  -5   2      488.48      513.54     22.27 o 
   2  -5   2    23741.92    25185.03    780.07 o 
   3  -5   2     1345.65     1459.80     44.94 o 
   4  -5   2    20426.73    21452.27    573.45 o 
   5  -5   2      276.93      273.54     17.20 o 
   6  -5   2     2133.89     2257.74     93.87 o 
   7  -5   2      474.96      494.23     41.85 o 
  -5  -4   2     1192.51     1213.14     68.33 o 
  -4  -4   2    11740.45    11135.44    776.62 o 
  -3  -4   2     1414.63     1308.18    104.53 o 
  -2  -4   2    10215.91    10279.96    660.68 o 
  -1  -4   2     8704.05     9097.66    353.12 o 
   0  -4   2    20988.78    22049.75    858.03 o 
   1  -4   2     9933.66    10647.84    327.27 o 
   2  -4   2     1434.19     1491.44     45.36 o 
   3  -4   2     1423.97     1354.38     40.62 o 
   4  -4   2     6502.27     6687.96    183.18 o 
   5  -4   2      688.94      745.07     26.80 o 
   6  -4   2     7184.48     7178.07    258.04 o 
   7  -4   2      414.89      382.28     31.91 o 
  -5  -3   2    20307.10    22110.69   1007.87 o 
  -4  -3   2       51.28       53.69     14.42 o 
  -3  -3   2     8755.60     8530.84    566.39 o 
  -2  -3   2     6078.01     6291.56    301.54 o 
  -1  -3   2    27993.31    29145.88    985.00 o 
   0  -3   2    23955.59    24603.10    882.25 o 
   1  -3   2      352.21      355.40     13.41 o 
   2  -3   2    15351.10    15870.98    442.73 o 
   3  -3   2     7534.07     7777.15    220.74 o 
   4  -3   2    12089.48    12122.09    327.74 o 
   5  -3   2     4270.34     4326.45    131.30 o 
   6  -3   2       82.78       88.62     13.15 o 
   7  -3   2      832.71      892.46     80.10 o 
  -5  -2   2      524.97      574.14     42.64 o 
  -4  -2   2      296.31      315.44     27.34 o 
  -3  -2   2    13137.25    13112.16    694.30 o 
  -2  -2   2      935.50      977.90     49.33 o 
  -1  -2   2   118019.67   119006.01   6265.37 o 
   0  -2   2     1393.86     1555.22     46.58 o 
   1  -2   2    13147.22    14312.46    391.24 o 
   2  -2   2     1702.40     1677.82     49.82 o 
   3  -2   2    33370.75    33075.32    885.61 o 
   4  -2   2     5521.47     5663.50    169.13 o 
   5  -2   2      115.24      118.06     11.95 o 
   6  -2   2     3469.21     3394.59    133.46 o 
   7  -2   2      820.09      717.35     36.68 o 
  -4  -1   2     2376.88     2495.98    122.13 o 
  -3  -1   2    13771.42    14576.57    684.55 o 
  -2  -1   2     4341.90     4652.64    220.23 o 
  -1  -1   2     2368.14     2776.66    110.45 o 
   0  -1   2     2200.97     2678.42     85.87 o 
   1  -1   2    15336.80    15533.80    443.02 o 
   2  -1   2      200.02      202.02     10.23 o 
   3  -1   2    48634.90    48044.48   1563.32 o 
   4  -1   2      398.26      453.63     20.94 o 
   5  -1   2     8168.67     8106.77    268.46 o 
   6  -1   2       72.54       70.97     15.76 o 
   7  -1   2     5998.10     5434.07    230.46 o 
  -4   0   2     6231.92     4296.09    510.37 o 
  -3   0   2    30619.70    24322.29   1847.58 o 
  -2   0   2      870.83      694.48     68.86 o 
  -1   0   2    58992.47    44484.89   2244.00 o 
   0   0   2     1459.25     1297.73     60.49 o 
   1   0   2    32908.14    28729.29    938.80 o 
   2   0   2     5955.38     5455.46    165.11 o 
   3   0   2     4005.25     3649.24    109.42 o 
   4   0   2     1233.01     1218.17     78.82 o 
   5   0   2      514.67      548.72     41.27 o 
   6   0   2       12.84       47.78     17.98 o 
   7   0   2     3689.16     4832.90    289.17 o 
  -5   1   2      926.80      931.94     71.59 o 
  -4   1   2    18720.06    18598.35   1612.68 o 
  -3   1   2      987.02      986.34     49.10 o 
  -2   1   2    58599.24    59304.47   2812.41 o 
  -1   1   2     2070.35     1969.26     81.73 o 
   0   1   2    19595.17    20055.25    688.06 o 
   1   1   2    14838.88    14442.55    603.26 o 
   2   1   2     3871.11     3539.63    165.07 o 
   3   1   2    22949.21    23212.02    727.65 o 
   4   1   2      378.78      373.01     36.04 o 
   5   1   2     6199.88     6574.41    223.72 o 
   6   1   2     1984.58     2106.36     90.26 o 
   7   1   2     1334.08     1185.16     98.63 o 
  -6   2   2     7259.40     7796.40    481.65 o 
  -5   2   2      355.51      349.82     33.61 o 
  -3   2   2      398.28      440.16     45.78 o 
  -2   2   2    11113.93    10862.52   1318.77 o 
  -1   2   2     1356.09     1411.52     75.33 o 
   0   2   2    18847.52    18797.73    585.62 o 
   1   2   2     1493.28     1362.52     44.74 o 
   2   2   2    45497.87    47043.97   1448.29 o 
   3   2   2       89.54       94.74     23.71 o 
   4   2   2     7002.41     6765.59    255.49 o 
   5   2   2     1243.57     1317.22     83.69 o 
   6   2   2     1579.89     1446.74    105.12 o 
  -6   3   2     2672.80     2927.40    193.21 o 
  -5   3   2       99.18      113.47     20.02 o 
  -4   3   2    37485.45    38788.58   2439.96 o 
  -3   3   2      188.47      164.85     24.68 o 
  -2   3   2    30196.33    31067.54   1032.64 o 
  -1   3   2     1351.72     1455.70     51.33 o 
   0   3   2     7171.56     7338.73    215.99 o 
   1   3   2      107.16      119.77     11.12 o 
   2   3   2      746.95      775.85     29.85 o 
   3   3   2      105.75       85.89     13.27 o 
   4   3   2     3554.50     3494.32    117.55 o 
   5   3   2      486.44      417.86     26.21 o 
   6   3   2     6051.58     6320.14    238.89 o 
  -6   4   2     1414.94     1606.83    114.42 o 
  -5   4   2    10029.24    10514.04    676.73 o 
  -4   4   2     4016.02     3963.16    254.55 o 
  -3   4   2     9756.87     9711.11    394.90 o 
  -2   4   2     2101.25     2219.05     94.44 o 
  -1   4   2     3480.10     3428.83    115.03 o 
   0   4   2    40350.32    40577.16   1168.34 o 
   1   4   2      387.97      374.88     19.21 o 
   2   4   2    14965.20    15078.12    472.44 o 
   3   4   2      220.76      214.93     16.35 o 
   4   4   2     4837.10     4877.91    164.09 o 
   5   4   2      452.88      426.14     28.89 o 
  -6   5   2      624.67      671.46     64.19 o 
  -5   5   2      814.30      756.46     67.46 o 
  -4   5   2     3257.58     3369.22    183.37 o 
  -3   5   2     7357.91     7213.34    304.12 o 
  -2   5   2     3529.46     3546.07    129.96 o 
  -1   5   2    14996.74    15035.33    466.61 o 
   0   5   2      993.18      933.59     34.17 o 
   1   5   2    12389.91    12284.06    335.06 o 
   2   5   2      269.89      252.15     17.54 o 
   3   5   2     1285.99     1218.27     51.09 o 
   4   5   2     5724.21     5971.95    197.05 o 
   5   5   2       18.00       -8.41     20.78 o 
  -6   6   2      126.68      116.79     33.96 o 
  -5   6   2     9169.46     9631.67    610.64 o 
  -4   6   2       29.48       33.11     14.94 o 
  -3   6   2     7018.06     6687.17    290.77 o 
  -2   6   2      208.31      223.21     19.14 o 
  -1   6   2      310.07      304.74     20.14 o 
   0   6   2     1798.74     1758.60     65.62 o 
   1   6   2     1639.68     1578.63     62.44 o 
   2   6   2     1324.01     1207.06     51.92 o 
   3   6   2     4956.08     4948.32    211.72 o 
   4   6   2       39.52       30.06     29.11 o 
  -6   7   2      983.36     1095.42     91.02 o 
  -5   7   2     3597.08     3745.64    249.44 o 
  -4   7   2      469.47      506.37     36.30 o 
  -3   7   2     5628.25     5632.99    237.41 o 
  -2   7   2       67.88       73.41     19.69 o 
  -1   7   2    15760.64    15481.68    551.29 o 
   0   7   2       64.23       64.59     17.34 o 
   1   7   2     4492.01     4245.61    148.54 o 
   2   7   2       56.04       26.54     20.61 o 
   3   7   2      150.37      162.49     32.51 o 
  -6   8   2      952.43     1063.54     97.65 o 
  -5   8   2      859.01      923.83     88.34 o 
  -4   8   2     2674.79     2697.26    130.50 o 
  -3   8   2      675.91      694.98     46.74 o 
  -2   8   2     2007.64     1956.08     93.57 o 
  -1   8   2     1864.15     1764.67    105.20 o 
   0   8   2     1182.81     1104.62     57.17 o 
   1   8   2     1953.43     1900.74     86.24 o 
   2   8   2      102.42       91.85     35.14 o 
  -5   9   2      140.81      131.21     51.13 o 
  -4   9   2      325.49      329.33     32.98 o 
  -3   9   2     1639.49     1544.81     83.70 o 
  -2   9   2      785.27      672.67     49.34 o 
  -1   9   2      753.13      750.14     54.62 o 
   0   9   2     1411.61     1342.29     81.12 o 
   1   9   2      675.95      670.15     58.82 o 
   0 -11   3     1596.56     1486.42    129.88 o 
   1 -11   3      286.92      241.40     55.89 o 
   2 -11   3     1066.35     1020.56    105.36 o 
  -2 -10   3      168.97      185.01     31.88 o 
  -1 -10   3     1669.48     1590.67     92.06 o 
   0 -10   3     1016.16     1010.17     66.73 o 
   1 -10   3     1200.03     1153.32    114.33 o 
   2 -10   3     2013.20     1919.65    171.87 o 
   3 -10   3      376.75      348.50     55.05 o 
   4 -10   3     2347.03     2501.41    136.35 o 
  -3  -9   3       14.44       24.23     25.75 o 
  -2  -9   3      266.23      255.19     31.63 o 
  -1  -9   3     3692.93     3574.47    184.43 o 
   0  -9   3      772.87      783.52     50.20 o 
   1  -9   3     5543.60     5666.90    400.22 o 
   2  -9   3      465.95      457.23     43.40 o 
   3  -9   3     3716.67     3811.85    189.31 o 
   4  -9   3      493.81      495.36     37.03 o 
   5  -9   3     1797.94     1882.47     91.81 o 
  -3  -8   3     6143.52     5902.97    287.72 o 
  -2  -8   3      868.61      813.41     53.51 o 
  -1  -8   3     2637.95     2561.17    125.19 o 
   0  -8   3       82.58       88.59     21.30 o 
   1  -8   3     1390.48     1449.10     95.93 o 
   2  -8   3       18.17       26.04     16.53 o 
   3  -8   3     4003.08     4181.58    176.22 o 
   4  -8   3      579.16      574.54     46.17 o 
   5  -8   3     2660.90     2680.19    114.44 o 
   6  -8   3      203.38      238.38     28.82 o 
  -4  -7   3     3570.81     3475.52    176.79 o 
  -3  -7   3     2009.00     1944.99    106.01 o 
  -2  -7   3     1088.97     1042.49     56.93 o 
  -1  -7   3    11352.99    11300.75    544.41 o 
   0  -7   3     1390.95     1442.18     88.83 o 
   1  -7   3    16227.98    16876.21    688.65 o 
   2  -7   3     1524.79     1557.19     57.58 o 
   3  -7   3     6456.18     6901.62    216.21 o 
   4  -7   3      487.95      513.92     26.28 o 
   5  -7   3     1855.91     1994.37     76.83 o 
   6  -7   3       19.01       29.61     20.64 o 
  -4  -6   3     3097.74     3054.07    161.35 o 
  -3  -6   3     1755.04     1731.11     90.68 o 
  -2  -6   3     6264.72     6416.16    304.58 o 
  -1  -6   3     1982.29     2058.54     83.13 o 
   0  -6   3    19721.24    20261.21    963.13 o 
   1  -6   3     2230.18     2318.08     99.16 o 
   2  -6   3     2635.21     2775.44     87.47 o 
   3  -6   3     7132.78     7335.02    235.76 o 
   4  -6   3     2121.62     2165.62     72.88 o 
   5  -6   3     7495.26     7916.68    239.59 o 
   6  -6   3      766.72      821.27     36.37 o 
   7  -6   3     2286.50     2304.05     92.35 o 
  -4  -5   3     6853.97     6996.73    341.26 o 
  -3  -5   3      320.50      302.32     26.41 o 
  -2  -5   3     1735.04     1759.02     94.13 o 
  -1  -5   3     4138.44     4161.60    198.22 o 
   0  -5   3     2854.01     3038.91    157.40 o 
   1  -5   3     4254.31     4516.74    145.01 o 
   2  -5   3    10261.58    10969.04    341.21 o 
   3  -5   3     2106.71     2182.11     69.72 o 
   4  -5   3    15099.18    15580.99    419.10 o 
   5  -5   3      173.39      181.08     14.98 o 
   6  -5   3     1432.80     1419.07     67.83 o 
   7  -5   3      752.91      797.83     89.44 o 
  -5  -4   3     1621.30     1660.97    111.91 o 
  -4  -4   3     9395.22     9370.21    609.10 o 
  -3  -4   3      529.44      481.95     41.51 o 
  -2  -4   3    40526.34    42769.05   2824.64 o 
   0  -4   3    33400.03    36059.81   1403.66 o 
   1  -4   3      722.70      870.33     34.59 o 
   2  -4   3     7136.20     7684.23    217.71 o 
   3  -4   3     1157.52     1235.67     37.77 o 
   4  -4   3       81.54       88.50      9.76 o 
   5  -4   3     1159.04     1101.76     41.19 o 
   6  -4   3     2771.31     2712.48    120.08 o 
   7  -4   3      581.69      645.64     49.74 o 
  -5  -3   3     5751.00     6054.45    403.65 o 
  -4  -3   3      819.23      860.82     58.26 o 
  -3  -3   3     9087.66     9462.41    648.28 o 
  -2  -3   3     2105.89     2175.37    150.63 o 
  -1  -3   3    16577.81    17912.71    857.71 o 
   0  -3   3    15012.76    15548.69    559.85 o 
   1  -3   3     1694.01     1765.66     51.35 o 
   2  -3   3    44664.85    47010.95   1259.54 o 
   3  -3   3      373.16      379.10     16.80 o 
   4  -3   3    19709.06    19348.38    524.68 o 
   5  -3   3      203.57      188.94     13.07 o 
   6  -3   3     3662.65     3391.03    147.15 o 
   7  -3   3      124.26      134.81     19.27 o 
  -5  -2   3     1905.55     2064.70    139.46 o 
  -4  -2   3     3892.13     4254.54    269.55 o 
  -3  -2   3      865.51      981.23     68.97 o 
  -2  -2   3    35444.91    36001.37   1707.88 o 
  -1  -2   3    14775.41    15287.42    583.96 o 
   0  -2   3     4228.50     4327.58    127.02 o 
   1  -2   3    13797.23    13586.21    391.84 o 
   2  -2   3      932.34      914.71     29.19 o 
   3  -2   3    16688.18    16174.19    439.92 o 
   4  -2   3     4127.22     3872.19    130.63 o 
   5  -2   3      355.83      352.15     20.40 o 
   6  -2   3     5451.30     5691.87    209.51 o 
   7  -2   3       53.47       62.56     19.71 o 
  -5  -1   3    10354.48    10972.72    662.04 o 
  -4  -1   3      171.64      204.31     23.44 o 
  -3  -1   3    69827.32    69512.70   3188.75 o 
  -2  -1   3     1786.97     1776.90     93.32 o 
  -1  -1   3    12751.27    11989.44    412.39 o 
   0  -1   3     3533.87     3676.75    112.51 o 
   1  -1   3      442.89      445.14     21.36 o 
   2  -1   3    16434.89    16060.92    469.57 o 
   3  -1   3     2689.32     2609.47     87.42 o 
   4  -1   3     3692.55     3209.62    110.70 o 
   5  -1   3     5915.40     5688.87    362.45 o 
   6  -1   3      703.25      666.88     39.09 o 
   7  -1   3     2858.69     2496.74    115.73 o 
  -5   0   3       18.19      -14.99     14.99 o 
  -4   0   3     1970.40     1607.60    125.27 o 
  -3   0   3    27721.73    21011.73    978.67 o 
  -2   0   3      323.56      270.37     24.34 o 
  -1   0   3    16402.01    11033.14    824.10 o 
   0   0   3      187.45      260.34     27.44 o 
   1   0   3   118483.74   123768.98   6148.62 o 
   2   0   3      250.05      251.92     15.78 o 
   3   0   3     8319.79     8636.61    250.47 o 
   4   0   3     1012.96      979.69     79.02 o 
   5   0   3     1613.33     1352.26     69.83 o 
   6   0   3     1304.93     1469.38     70.27 o 
  -6   1   3       29.02       22.67     15.75 o 
  -5   1   3    11220.33    12569.32    800.20 o 
  -4   1   3     5034.56     4621.76    333.99 o 
  -3   1   3    21788.58    16108.26   1306.07 o 
  -2   1   3     8903.98     6042.60    471.25 o 
  -1   1   3      579.52      480.48     49.86 o 
   0   1   3     9944.15     8413.30    443.19 o 
   1   1   3    11080.96     9223.00    452.42 o 
   2   1   3     1997.37     2065.75     93.91 o 
   3   1   3     7473.05     7658.47    293.82 o 
   4   1   3       31.86       20.56     12.29 o 
   5   1   3    16730.06    20055.25    776.89 o 
   6   1   3       92.74       94.64     36.45 o 
  -6   2   3    10248.26    11056.02    694.56 o 
  -5   2   3     1144.05     1138.27     81.41 o 
  -4   2   3    12769.52    13173.40    881.38 o 
  -3   2   3     8006.93     8079.47    518.48 o 
  -2   2   3     1963.19     2048.62    104.22 o 
  -1   2   3    24345.18    23310.76   1002.94 o 
   0   2   3     3495.49     3795.12    156.64 o 
   1   2   3    21543.33    21933.67    684.18 o 
   2   2   3     4038.77     4172.32    156.40 o 
   3   2   3     2459.98     2302.58     97.30 o 
   4   2   3     3977.75     4113.29    153.82 o 
   5   2   3      291.92      266.56     24.80 o 
   6   2   3      456.01      387.21     56.30 o 
  -6   3   3     1045.35     1155.79     83.36 o 
  -5   3   3      462.65      478.74     49.66 o 
  -4   3   3    27419.20    28716.96   1786.10 o 
  -3   3   3      243.04      240.05     30.75 o 
  -2   3   3    23491.98    24635.99   1154.96 o 
  -1   3   3       64.74       97.77     14.72 o 
   0   3   3    31460.29    31184.45    976.86 o 
   1   3   3     4364.38     4237.89    139.88 o 
   2   3   3     2433.11     2318.00     93.51 o 
   3   3   3     3746.19     3727.96    141.81 o 
   4   3   3      254.61      275.53     27.37 o 
   5   3   3     3861.75     4019.96    173.73 o 
  -6   4   3     5558.78     5931.08    411.64 o 
  -5   4   3     1227.30     1321.42     96.24 o 
  -4   4   3     2232.58     2244.48    154.29 o 
  -3   4   3     1035.73     1174.75     95.39 o 
  -2   4   3      349.60      341.43     31.79 o 
  -1   4   3       14.25       18.99     14.64 o 
   0   4   3    21521.84    22066.56    760.21 o 
   1   4   3        5.86      -11.24     11.24 o 
   2   4   3    11010.75    10767.89    318.93 o 
   3   4   3       44.46       30.79     16.98 o 
   4   4   3     9025.69     8685.02    344.60 o 
   5   4   3      157.75      131.61     24.62 o 
  -6   5   3     5184.45     5525.15    350.16 o 
  -5   5   3      318.68      355.44     49.35 o 
  -4   5   3     7402.46     7799.86    514.72 o 
  -3   5   3       48.46       54.83     30.36 o 
  -2   5   3    15748.90    15497.03    745.86 o 
  -1   5   3     2231.80     2174.68     97.13 o 
   0   5   3     4023.64     4117.25    148.10 o 
   1   5   3     1340.97     1329.52     54.10 o 
   2   5   3      258.37      257.32     29.96 o 
   3   5   3      114.13       90.78     28.76 o 
   4   5   3     2863.79     2816.53    202.43 o 
  -6   6   3      151.08      158.44     39.09 o 
  -5   6   3     8597.08     8580.00    572.03 o 
  -4   6   3      460.50      502.40     68.64 o 
  -3   6   3     7367.41     7503.70    529.03 o 
  -2   6   3     4631.40     4362.55    162.79 o 
  -1   6   3     1632.76     1605.31     62.32 o 
   0   6   3     5112.81     5037.87    211.80 o 
   1   6   3      373.83      374.93     34.47 o 
   2   6   3     6266.69     6245.78    269.40 o 
   3   6   3      963.40      979.83     67.65 o 
  -6   7   3       42.98       42.02     39.65 o 
  -5   7   3       40.71       27.03     39.55 o 
  -4   7   3      295.53      243.51     50.96 o 
  -3   7   3     3315.77     3187.79    139.72 o 
  -2   7   3       66.52       51.06     22.53 o 
  -1   7   3     8516.71     8256.07    567.50 o 
   0   7   3      762.11      798.56     65.05 o 
   1   7   3     4298.00     4384.02    235.99 o 
   2   7   3      619.83      620.87     52.97 o 
  -6   8   3       44.63        2.94     43.82 o 
  -5   8   3     3737.61     3967.10    290.57 o 
  -4   8   3      226.07      267.29     57.97 o 
  -3   8   3     2263.42     2137.49    125.21 o 
  -2   8   3       22.85       -7.72     25.43 o 
  -1   8   3      296.01      273.35     36.19 o 
   0   8   3       28.91      -30.26     45.53 o 
   1   8   3      831.91      958.59     79.75 o 
  -4   9   3      455.39      507.33     71.66 o 
  -3   9   3     3383.45     3519.55    267.29 o 
  -2   9   3       50.99       52.27     57.67 o 
  -1   9   3     2548.00     2700.45    227.21 o 
   0 -11   4     2554.67     2513.63    192.26 o 
   1 -11   4      293.09      222.52     55.42 o 
   2 -11   4     2504.27     2626.76    204.24 o 
  -2 -10   4      185.73      160.91     42.69 o 
  -1 -10   4      323.70      351.79     50.39 o 
   0 -10   4       21.26       -8.63     37.75 o 
   1 -10   4      562.85      555.30     73.77 o 
   2 -10   4     2175.44     2170.12    176.01 o 
   3 -10   4      269.26      290.46     50.01 o 
   4 -10   4     2772.55     2969.81    161.41 o 
  -3  -9   4      612.08      567.20     69.12 o 
  -2  -9   4     2666.00     2589.89    189.71 o 
  -1  -9   4      349.77      286.62     45.94 o 
   0  -9   4     4579.43     4337.26    322.50 o 
   1  -9   4     1574.23     1581.24    128.61 o 
   2  -9   4     1350.19     1449.09     90.35 o 
   3  -9   4      988.57      983.96     65.51 o 
   4  -9   4      173.84      208.45     26.97 o 
   5  -9   4      677.44      766.39     50.34 o 
  -4  -8   4      322.01      302.07     48.87 o 
  -3  -8   4     4582.08     4387.65    312.19 o 
  -2  -8   4      428.01      402.86     52.30 o 
  -1  -8   4    10214.01    10033.81    723.94 o 
   0  -8   4      682.95      664.01     72.47 o 
   1  -8   4     2822.41     2906.32    148.93 o 
   2  -8   4     3378.08     3451.58    141.19 o 
   3  -8   4      560.33      546.07     37.21 o 
   4  -8   4     3483.69     3641.06    148.77 o 
   5  -8   4      569.78      644.10     42.84 o 
   6  -8   4      923.60      941.22     55.67 o 
  -4  -7   4      479.19      541.67     56.20 o 
  -3  -7   4      579.93      529.95     59.44 o 
  -2  -7   4       19.13       21.82     22.67 o 
  -1  -7   4     2496.62     2630.51    184.92 o 
   0  -7   4      751.98      742.66     51.90 o 
   1  -7   4    11583.30    12153.95    487.56 o 
   2  -7   4      989.75     1020.29     49.58 o 
   3  -7   4    13515.44    14161.85    570.63 o 
   4  -7   4      449.13      455.42     32.65 o 
   5  -7   4     2616.82     2687.27    112.67 o 
   6  -7   4      573.03      624.24     44.50 o 
  -4  -6   4     1021.41     1030.68     80.78 o 
  -3  -6   4     9516.99     9623.51    643.19 o 
  -2  -6   4      873.83      835.14     69.86 o 
  -1  -6   4    17313.54    18026.94    890.25 o 
   0  -6   4     2092.27     2273.07    108.23 o 
   2  -6   4      344.63      361.10     20.57 o 
   3  -6   4      339.91      358.86     22.14 o 
   4  -6   4      227.70      274.33     18.58 o 
   5  -6   4     5617.51     5775.93    175.94 o 
   6  -6   4      468.88      481.94     28.83 o 
  -5  -5   4      101.15      111.75     25.42 o 
  -4  -5   4     6023.59     5902.26    415.61 o 
  -3  -5   4     2133.05     2093.92    141.66 o 
  -2  -5   4    15848.21    16378.12   1099.95 o 
  -1  -5   4    12399.71    13386.06    635.15 o 
   1  -5   4    17720.40    18996.34    658.55 o 
   2  -5   4      778.75      848.20     33.69 o 
   3  -5   4    16764.77    17636.72    521.57 o 
   4  -5   4     1536.90     1577.59     49.38 o 
   5  -5   4      877.55      859.74     36.14 o 
   6  -5   4      392.83      412.02     26.84 o 
  -5  -4   4      296.78      292.03     43.47 o 
  -4  -4   4     1941.64     1971.78    134.34 o 
  -3  -4   4     3399.16     3459.13    215.23 o 
  -2  -4   4    23436.04    24012.35   1615.80 o 
  -1  -4   4     1692.00     1805.22     95.24 o 
   0  -4   4    18854.59    20697.14    788.16 o 
   1  -4   4      684.75      656.65     29.64 o 
   2  -4   4    29469.46    29851.66    933.36 o 
   3  -4   4     5086.12     5074.55    140.33 o 
   4  -4   4      529.13      529.76     22.96 o 
   5  -4   4     4710.17     4600.32    174.84 o 
   6  -4   4      283.97      275.97     23.29 o 
  -5  -3   4      657.26      702.31     58.41 o 
  -4  -3   4    14834.69    15366.69   1045.18 o 
  -3  -3   4      484.82      518.62     40.46 o 
  -2  -3   4     7116.76     7323.30    478.89 o 
  -1  -3   4      315.35      408.26     50.19 o 
   0  -3   4     1913.05     2054.92     83.80 o 
   1  -3   4      996.19      962.48     44.06 o 
   2  -3   4    18441.43    18075.83    487.87 o 
   3  -3   4     1688.83     1665.97     50.31 o 
   4  -3   4     8601.78     8064.06    228.09 o 
   5  -3   4      140.03      144.09     16.99 o 
   6  -3   4     7955.37     7696.70    324.91 o 
  -5  -2   4     2619.26     2815.64    202.09 o 
  -4  -2   4    14062.27    14588.74    880.08 o 
  -3  -2   4     2249.09     2290.76    147.21 o 
  -2  -2   4    35409.40    36650.68   2384.60 o 
  -1  -2   4      668.25      698.95     35.79 o 
   0  -2   4    44169.28    45742.20   1408.43 o 
   1  -2   4     1112.45     1092.71     34.99 o 
   2  -2   4    15342.43    14366.58    408.30 o 
   3  -2   4      391.90      368.51     18.68 o 
   4  -2   4       74.20       84.51     12.52 o 
   5  -2   4      100.46       69.84     19.89 o 
   6  -2   4     1925.75     1824.76    103.75 o 
  -5  -1   4     6674.08     6861.89    449.59 o 
  -4  -1   4     4036.51     3908.09    253.51 o 
  -3  -1   4    37221.76    35668.90   2363.49 o 
  -2  -1   4      212.41      238.18     27.43 o 
  -1  -1   4     9686.65     9486.25    458.24 o 
   0  -1   4    12149.99    11600.36    359.47 o 
   1  -1   4     9270.27     7964.04    430.66 o 
   2  -1   4    29470.07    28730.10   1044.87 o 
   3  -1   4      102.87      139.77     22.60 o 
   4  -1   4    11920.42    11020.26    326.56 o 
   5  -1   4      910.56      920.14     69.95 o 
   6  -1   4     4743.13     4039.43    358.46 o 
  -6   0   4       31.51      -22.48     22.48 o 
  -4   0   4     5019.45     4571.59    319.75 o 
  -3   0   4      477.15      541.61     51.02 o 
  -2   0   4     2649.47     2055.93    150.55 o 
  -1   0   4     9296.73     9263.81    440.79 o 
   0   0   4     8903.96     9750.84    456.05 o 
   1   0   4    35656.95    40732.04   2323.76 o 
   2   0   4     1003.39      903.63     66.62 o 
   3   0   4     6489.64     5805.33    343.73 o 
   4   0   4     1197.20     1256.19     60.52 o 
   5   0   4     4211.52     4296.50    167.76 o 
   6   0   4     2344.86     2701.80    201.62 o 
  -6   1   4      120.63      102.18     28.84 o 
  -5   1   4    31711.28    31645.52   1963.09 o 
  -4   1   4       51.49      -20.30     20.30 o 
  -2   1   4      283.58      159.32     28.20 o 
  -1   1   4    21263.90    16407.45   1336.09 o 
   0   1   4     1506.38     1422.82    239.74 o 
   1   1   4     1976.76     1902.95     91.72 o 
   2   1   4     1191.78     1447.47     67.06 o 
   3   1   4     1879.33     2280.47    124.38 o 
   4   1   4     2387.96     2964.41    146.99 o 
   5   1   4     6094.38     6985.50    735.16 o 
   6   1   4      212.69      436.56    128.04 o 
  -6   2   4     4646.18     5286.80    337.10 o 
  -5   2   4        2.32      -23.14     23.14 o 
  -4   2   4     5715.03     5558.45    358.50 o 
  -3   2   4      626.99      634.20     65.85 o 
  -2   2   4     3712.33     3266.99    172.13 o 
  -1   2   4    59112.71    51911.82   2100.26 o 
   0   2   4      205.87      172.15     27.82 o 
   1   2   4    18259.32    17240.76    715.47 o 
   2   2   4       44.34       31.42     14.51 o 
   3   2   4    13410.16    14157.39    504.95 o 
   4   2   4      184.72      204.10     26.70 o 
   5   2   4     1105.67     1126.32     59.24 o 
  -6   3   4      166.25      198.49     33.11 o 
  -4   3   4     2492.87     2488.83    163.94 o 
  -3   3   4     5639.23     5991.50    397.60 o 
  -2   3   4    11609.50    11890.88    553.04 o 
  -1   3   4     1471.96     1415.76     62.38 o 
   0   3   4    10575.46    10315.32    424.10 o 
   1   3   4       23.07       -4.98     13.94 o 
   2   3   4     2375.22     2087.32    100.88 o 
   3   3   4    10128.61    10327.22    450.28 o 
   4   3   4      218.80      158.79     28.21 o 
   5   3   4     3268.92     3213.40    149.11 o 
  -6   4   4    11226.44    11963.71    768.41 o 
  -5   4   4      151.13      111.48     33.02 o 
  -4   4   4     9825.78    10186.12    665.21 o 
  -3   4   4     1060.80     1105.81     98.04 o 
  -2   4   4     1896.34     1923.64    101.51 o 
  -1   4   4     7009.20     6703.61    279.26 o 
   0   4   4      189.48      139.77     15.89 o 
   1   4   4     3889.10     3675.69    163.97 o 
   2   4   4     5036.37     4865.24    183.33 o 
   3   4   4     1354.11     1063.32     82.13 o 
   4   4   4     2684.47     1904.69    105.94 o 
  -6   5   4     1485.66     1659.52    123.44 o 
  -5   5   4      231.42      215.02     44.22 o 
  -4   5   4     4690.16     4918.21    335.46 o 
  -3   5   4       18.09       19.82     36.33 o 
  -2   5   4    24627.81    24745.74   1145.80 o 
  -1   5   4       55.55       60.38     20.67 o 
   0   5   4     8187.29     7805.91    427.95 o 
   1   5   4       69.31       85.50     25.48 o 
   2   5   4     2766.67     2567.06    143.40 o 
   3   5   4     1135.56     1209.28    102.84 o 
   4   5   4        8.64      -21.30     34.18 o 
  -6   6   4     2482.91     2825.26    186.97 o 
  -5   6   4     1485.38     1516.51    124.20 o 
  -4   6   4     2577.48     2574.74    193.20 o 
  -3   6   4     1404.69     1501.68    128.97 o 
  -2   6   4      616.28      652.59     80.72 o 
  -1   6   4     1403.54     1310.63     85.97 o 
   0   6   4     2200.53     2208.56    129.22 o 
   1   6   4       25.00       13.56     25.88 o 
   2   6   4     7839.20     7688.68    520.67 o 
   3   6   4       17.58      -19.91     33.32 o 
  -6   7   4      182.01      224.86     53.89 o 
  -5   7   4     1092.97     1143.32    110.32 o 
  -4   7   4     3067.00     3172.88    242.30 o 
  -3   7   4      271.57      292.47     56.94 o 
  -2   7   4     3317.86     3509.19    257.51 o 
  -1   7   4      572.63      682.94     98.27 o 
   0   7   4     3045.35     3051.35    180.33 o 
   1   7   4     1276.40     1286.43    117.48 o 
   2   7   4       19.71       34.42     42.86 o 
  -5   8   4     3058.89     3457.42    266.00 o 
  -4   8   4      146.87      124.57     59.01 o 
  -3   8   4     3607.60     3736.35    286.13 o 
  -2   8   4       63.51       72.38     60.71 o 
  -1   8   4     2308.29     2383.68    203.73 o 
   0   8   4     1160.55     1197.47    134.46 o 
   0 -11   5      839.70      771.37     89.94 o 
   1 -11   5      233.90      208.65     56.55 o 
   2 -11   5     1759.04     1894.13    156.45 o 
  -2 -10   5     1963.32     1827.07    152.52 o 
  -1 -10   5      197.03      174.77     43.74 o 
   0 -10   5     1470.24     1531.96    137.30 o 
   1 -10   5      198.93      200.58     43.65 o 
   2 -10   5      870.42      830.46     83.68 o 
   3 -10   5      697.56      669.53     75.87 o 
   4 -10   5      507.21      545.13     54.43 o 
  -3  -9   5      294.58      307.74     48.68 o 
  -2  -9   5     2293.98     2301.45    173.02 o 
  -1  -9   5      687.85      714.71     73.31 o 
   0  -9   5     6965.57     7198.67    493.17 o 
   1  -9   5      677.32      650.13     69.42 o 
   2  -9   5     4876.98     5229.44    263.36 o 
   3  -9   5      464.17      537.94     48.26 o 
   4  -9   5     2317.87     2372.08    203.18 o 
   5  -9   5       59.69      108.10     33.78 o 
  -4  -8   5     1529.23     1515.17    124.00 o 
  -3  -8   5     1277.65     1407.71    103.91 o 
  -2  -8   5     2205.69     2111.88    157.72 o 
  -1  -8   5     4940.50     4910.34    358.91 o 
   0  -8   5      155.72      143.17     34.16 o 
   1  -8   5     1401.03     1536.06     80.59 o 
   2  -8   5     2207.04     2398.15    105.18 o 
   3  -8   5     1157.55     1171.24     64.81 o 
   4  -8   5     4450.92     4673.94    182.56 o 
   5  -8   5      574.55      614.29     42.73 o 
  -4  -7   5      464.39      433.54     55.34 o 
  -3  -7   5     2440.64     2367.54    170.20 o 
  -2  -7   5     2981.70     3019.27    223.79 o 
  -1  -7   5      541.62      530.45     57.36 o 
   0  -7   5     4132.53     4426.68    241.18 o 
   1  -7   5     2371.28     2437.58    104.00 o 
   2  -7   5     4183.95     4623.06    189.04 o 
   3  -7   5     4909.52     5051.13    210.23 o 
   4  -7   5      250.72      257.98     25.10 o 
   5  -7   5      997.46     1060.08     57.05 o 
   6  -7   5      225.53      217.48     30.92 o 
  -4  -6   5      250.28      262.29     33.97 o 
  -3  -6   5    15044.30    15415.19   1074.76 o 
  -1  -6   5    15490.76    16497.20    792.47 o 
   0  -6   5     1723.83     1844.63     78.81 o 
   1  -6   5     9755.20    10548.56    364.21 o 
   2  -6   5     2034.27     2141.36     72.96 o 
   3  -6   5     1298.98     1307.66     48.46 o 
   4  -6   5     1759.14     1769.30     62.59 o 
   5  -6   5     1179.31     1138.05     46.10 o 
   6  -6   5     1383.47     1506.05     75.35 o 
  -5  -5   5     1072.00     1119.77     85.73 o 
  -4  -5   5     1849.32     1916.05    138.73 o 
  -3  -5   5     1882.57     1895.58    142.23 o 
  -2  -5   5     3799.52     3878.76    257.80 o 
  -1  -5   5     4575.23     4699.04    238.33 o 
   0  -5   5      337.55      370.97     24.96 o 
   1  -5   5    21496.14    23118.47    801.34 o 
   2  -5   5      804.50      799.13     33.29 o 
   3  -5   5    14324.93    14391.87    423.95 o 
   4  -5   5      785.94      797.15     34.82 o 
   5  -5   5     5646.01     5682.77    208.35 o 
   6  -5   5      209.36      209.30     29.37 o 
  -5  -4   5     3619.94     3954.49    240.95 o 
  -4  -4   5      730.96      799.48     71.44 o 
  -3  -4   5    21306.70    21271.63   1441.92 o 
  -2  -4   5     2619.91     2686.15    181.36 o 
  -1  -4   5     4620.26     5109.00    247.54 o 
   0  -4   5     5671.44     5749.46    242.25 o 
   1  -4   5     8508.73     8941.78    310.67 o 
   2  -4   5     6301.48     6389.56    192.64 o 
   3  -4   5     1401.39     1372.85     48.93 o 
   4  -4   5      304.39      270.08     18.98 o 
   5  -4   5     3959.97     3810.49    181.22 o 
   6  -4   5      171.27      168.56     22.27 o 
  -5  -3   5      483.73      629.69     54.97 o 
  -4  -3   5    28803.12    29792.40   1968.39 o 
  -3  -3   5      584.01      600.23     54.63 o 
  -2  -3   5    10297.88    10384.67    644.69 o 
  -1  -3   5     5847.10     5688.79    306.92 o 
   0  -3   5     7202.19     7218.64    293.62 o 
   1  -3   5    22501.32    22709.02    813.08 o 
   2  -3   5      293.92      267.71     16.19 o 
   3  -3   5     6397.81     5733.02    159.75 o 
   4  -3   5     3148.98     3070.52    108.86 o 
   5  -3   5     3425.09     3413.79    152.47 o 
   6  -3   5     1639.91     1477.38     67.10 o 
  -5  -2   5      135.67      159.11     29.41 o 
  -4  -2   5     2185.46     2109.23    148.41 o 
  -3  -2   5      579.95      647.98     55.20 o 
  -2  -2   5    14753.16    15171.20    975.27 o 
  -1  -2   5      373.06      409.52     32.47 o 
   0  -2   5    63830.60    63344.96   2245.04 o 
   1  -2   5     1309.83     1213.07     42.79 o 
   2  -2   5     8251.83     7647.19    331.76 o 
   3  -2   5     1183.45     1147.33     43.57 o 
   4  -2   5     6194.88     6269.16    242.68 o 
   5  -2   5     2923.34     2962.92     98.56 o 
   6  -2   5       24.20       55.04     26.40 o 
  -5  -1   5      732.60      754.55     66.03 o 
  -4  -1   5    19181.17    17310.31   1175.41 o 
  -3  -1   5     2152.93     2102.78    143.49 o 
  -2  -1   5     7869.00     7263.08    533.14 o 
  -1  -1   5     2226.25     2107.50    115.65 o 
   0  -1   5      237.39      226.15     14.78 o 
   1  -1   5      288.49      255.46     19.93 o 
   2  -1   5     6603.70     5947.78    267.04 o 
   3  -1   5      341.41      294.51     21.98 o 
   4  -1   5    16478.83    17453.68   1074.07 o 
   5  -1   5      316.19      275.79     35.19 o 
   6  -1   5     2865.08     2636.95    152.70 o 
  -6   0   5      178.14      118.32     32.92 o 
  -5   0   5    10611.36     9689.52    663.38 o 
  -4   0   5     5609.50     5787.64    362.46 o 
  -3   0   5     3269.30     3285.39    220.28 o 
  -2   0   5    23213.08    23020.75   1150.58 o 
  -1   0   5      554.80      625.73     57.20 o 
   0   0   5    36467.05    43998.82   2052.83 o 
   1   0   5     1287.89     1572.66     91.49 o 
   2   0   5     6378.02     7414.19    274.85 o 
   3   0   5     2363.60     2138.26    102.17 o 
   4   0   5      488.10      586.80     42.90 o 
   5   0   5      192.38      329.42     64.99 o 
  -6   1   5     1469.84     1418.47    117.20 o 
  -4   1   5      961.47      612.81     65.23 o 
  -3   1   5    12751.53    10515.67    734.46 o 
  -2   1   5      644.57      672.64     69.47 o 
  -1   1   5    34552.50    40923.51   1942.20 o 
   0   1   5     4140.23     4250.76    311.74 o 
   1   1   5     6097.80     7698.55    456.13 o 
   2   1   5     7261.88     9097.68    431.78 o 
   3   1   5      382.05      537.44     45.27 o 
   4   1   5     8889.11    10572.03    727.71 o 
   5   1   5      236.73      333.42     69.20 o 
  -6   2   5       43.04       35.19     32.06 o 
  -5   2   5     7363.36     6753.79    451.49 o 
  -4   2   5      259.31      208.61     41.00 o 
  -3   2   5      276.14      185.66     39.96 o 
  -2   2   5     1262.36     1058.19    115.12 o 
  -1   2   5    11514.93     8529.84    446.97 o 
   0   2   5     1233.25     1136.49    167.27 o 
   1   2   5     6301.63     5001.66    213.09 o 
   2   2   5      543.78      506.37     52.12 o 
   3   2   5    15459.94    16629.20    691.41 o 
   4   2   5      150.46      132.93     40.43 o 
   5   2   5     1260.95     1418.44    168.57 o 
  -5   3   5     5079.13     5249.60    346.88 o 
  -4   3   5       54.45       39.84     34.43 o 
  -3   3   5    23559.21    21875.94   1422.47 o 
  -2   3   5      273.41      273.21     34.08 o 
  -1   3   5    15188.01    12355.31    543.13 o 
   0   3   5      543.73      438.69     32.80 o 
   1   3   5     1618.59     1450.78     77.82 o 
   2   3   5       81.44       36.68     20.33 o 
   3   3   5     1252.15     1148.19     95.66 o 
   4   3   5       79.06      112.61     33.20 o 
  -6   4   5     4864.86     4930.88    321.60 o 
  -5   4   5     1066.91     1050.95     96.19 o 
  -4   4   5     6423.35     6799.50    439.75 o 
  -3   4   5     4436.82     4205.61    284.82 o 
  -2   4   5     3875.32     3611.53    186.89 o 
  -1   4   5     4132.71     3697.15    205.44 o 
   0   4   5      969.57      763.61     57.94 o 
   1   4   5    12747.36    12240.87    614.03 o 
   2   4   5      464.63      395.82     51.76 o 
   3   4   5     5061.19     3370.20    222.95 o 
   4   4   5       60.49       40.69     40.89 o 
  -6   5   5      405.86      391.15     60.94 o 
  -5   5   5      581.03      597.52     72.07 o 
  -4   5   5     1222.70     1194.60    109.05 o 
  -3   5   5     2128.35     2150.22    171.36 o 
  -2   5   5     6286.71     6238.92    444.96 o 
  -1   5   5     2143.92     1970.45    116.58 o 
   0   5   5     5078.06     4826.00    256.28 o 
   1   5   5      727.45      630.70     67.64 o 
   2   5   5     3425.37     3374.94    244.73 o 
   3   5   5      629.80      505.34     77.98 o 
  -6   6   5     4190.54     4638.06    305.98 o 
  -5   6   5       47.62       79.77     47.90 o 
  -4   6   5     6444.87     6642.47    433.45 o 
  -3   6   5      205.97      167.38     52.47 o 
  -2   6   5     1908.57     2064.75    180.46 o 
  -1   6   5       51.45       36.80     49.14 o 
   0   6   5      176.60      185.16     40.05 o 
   1   6   5     1192.92     1175.71     94.65 o 
   2   6   5     1144.80     1169.91     97.63 o 
  -6   7   5       30.14       22.86     49.89 o 
  -5   7   5      380.96      429.55     68.24 o 
  -4   7   5     3724.52     3711.98    280.68 o 
  -3   7   5      182.15      143.74     63.95 o 
  -2   7   5     3865.49     3961.51    309.69 o 
  -1   7   5       45.49       85.09     57.96 o 
   0   7   5     5396.31     5731.37    427.15 o 
   1   7   5        7.48       15.56     67.25 o 
  -4   8   5      403.52      361.13     75.36 o 
  -3   8   5     1621.69     1823.16    175.63 o 
  -2   8   5      139.12      101.89     64.70 o 
  -1   8   5      724.88      731.06    107.87 o 
   0 -11   6      440.42      397.12     61.41 o 
   1 -11   6     1170.04     1208.18    118.58 o 
  -2 -10   6     2492.82     2534.47    203.68 o 
  -1 -10   6      275.47      204.02     45.55 o 
   0 -10   6     1595.79     1642.26    131.14 o 
   1 -10   6     1428.38     1504.70    124.35 o 
   2 -10   6      578.39      686.40     79.84 o 
   3 -10   6     1835.56     1916.33    165.99 o 
  -4  -9   6      117.94       76.37     40.70 o 
  -3  -9   6      242.51      238.92     46.21 o 
  -2  -9   6        2.65       20.96     31.21 o 
  -1  -9   6      426.38      455.05     69.39 o 
   0  -9   6     4108.06     4217.73    307.16 o 
   1  -9   6      674.18      686.67     69.99 o 
   2  -9   6     4113.92     4247.41    308.44 o 
   3  -9   6      350.52      362.66     40.51 o 
   4  -9   6     1855.81     1904.60    100.14 o 
  -4  -8   6     3849.56     4059.17    279.58 o 
  -3  -8   6      268.66      299.30     45.93 o 
  -2  -8   6     7831.04     7904.94    548.61 o 
  -1  -8   6      752.83      763.11     69.53 o 
   0  -8   6     1072.09     1027.63     85.07 o 
   1  -8   6      190.45      219.05     30.32 o 
   2  -8   6      429.86      481.73     43.77 o 
   3  -8   6      116.91      114.28     23.16 o 
   4  -8   6     2480.38     2528.54    107.50 o 
   5  -8   6      459.99      479.93     40.00 o 
  -4  -7   6      337.81      328.00     42.71 o 
  -3  -7   6     3751.42     3915.01    266.42 o 
  -2  -7   6     3614.27     3634.17    264.45 o 
  -1  -7   6     1045.03      986.59     77.38 o 
   0  -7   6     9161.38     9521.12    623.61 o 
   1  -7   6      837.50      856.38     48.45 o 
   2  -7   6    11330.64    11790.00    474.44 o 
   3  -7   6     1001.67      991.56     52.35 o 
   4  -7   6     1958.09     1993.23     85.21 o 
   5  -7   6      198.77      189.12     27.43 o 
  -4  -6   6     2803.12     2872.99    190.33 o 
  -3  -6   6     4826.45     4749.94    352.42 o 
  -2  -6   6     2060.18     1964.18    159.12 o 
  -1  -6   6     6658.45     7094.65    326.19 o 
   0  -6   6      633.61      636.59     38.49 o 
   1  -6   6    11958.67    12158.05    497.62 o 
   2  -6   6     1756.71     1742.95     80.32 o 
   3  -6   6      847.77      887.13     45.75 o 
   4  -6   6     3868.54     3798.99    152.05 o 
   5  -6   6      630.15      610.03     44.43 o 
  -5  -5   6     7471.29     8013.14    526.78 o 
  -4  -5   6      303.14      282.16     38.44 o 
  -3  -5   6     8422.59     8478.58    583.24 o 
  -2  -5   6      969.16      981.22     82.81 o 
  -1  -5   6      406.12      453.23     58.58 o 
   0  -5   6     4306.64     4298.82    177.24 o 
   1  -5   6     2461.08     2494.70     94.71 o 
   2  -5   6     2648.18     2620.07     89.88 o 
   3  -5   6     5178.30     5030.44    154.58 o 
   4  -5   6      557.49      581.22     31.15 o 
   5  -5   6     5066.51     4928.61    235.81 o 
  -5  -4   6     3236.67     3525.18    242.36 o 
  -4  -4   6     1189.07     1211.81     99.57 o 
  -3  -4   6    12330.56    12334.36    838.15 o 
  -2  -4   6      961.66      888.50     67.61 o 
  -1  -4   6    26918.36    27079.98   1631.14 o 
   0  -4   6     1294.90     1288.24     58.12 o 
   1  -4   6    19134.87    19000.76    665.91 o 
   2  -4   6      305.46      323.89     20.07 o 
   3  -4   6      667.56      651.32     31.12 o 
   4  -4   6      681.71      672.47     36.72 o 
   5  -4   6      137.76      124.82     21.41 o 
   6  -4   6      509.32      447.81     37.72 o 
  -5  -3   6     8413.77     8384.62    585.87 o 
  -4  -3   6     8926.88     8979.21    592.95 o 
  -3  -3   6      287.54      315.04     38.73 o 
  -2  -3   6     3020.65     3052.77    210.70 o 
  -1  -3   6     3622.52     3602.82    181.17 o 
   0  -3   6     7837.54     8029.20    334.72 o 
   1  -3   6    12313.38    12001.16    400.76 o 
   2  -3   6     1041.83      936.95     36.74 o 
   3  -3   6    14417.94    12621.52    508.51 o 
   4  -3   6      570.77      533.69     35.17 o 
   5  -3   6     6731.82     6793.86    266.17 o 
  -5  -2   6     3101.62     3204.23    233.92 o 
  -4  -2   6     1557.77     1624.10    123.48 o 
  -3  -2   6     2877.16     2933.77    190.30 o 
  -2  -2   6     2725.54     2768.78    138.26 o 
  -1  -2   6    23256.24    23196.57   1134.76 o 
   0  -2   6    11037.33    10727.54    421.05 o 
   1  -2   6     1910.99     1771.42     89.03 o 
   2  -2   6     3806.06     3434.11    137.80 o 
   3  -2   6      133.40      100.60     22.87 o 
   4  -2   6     4892.44     4755.40    220.81 o 
   5  -2   6     1799.33     1703.87    140.11 o 
  -6  -1   6    11780.18    13213.10    801.79 o 
  -5  -1   6      331.77      364.29     49.45 o 
  -4  -1   6    12955.78    11225.25    841.20 o 
  -3  -1   6      340.27      378.70     49.75 o 
  -2  -1   6    32725.20    30311.59   2325.30 o 
  -1  -1   6     2892.36     2821.57    200.18 o 
   0  -1   6     6595.04     5376.42    273.20 o 
   1  -1   6     2901.35     2417.81    316.67 o 
   2  -1   6      234.81      212.29     41.83 o 
   3  -1   6     7164.59     7997.65    415.53 o 
   4  -1   6     2341.92     1891.26    125.08 o 
   5  -1   6      898.18      811.81     71.50 o 
  -4   0   6      152.40      217.66     34.35 o 
  -3   0   6      954.42     1108.74     89.00 o 
  -2   0   6    24960.22    27923.80   2038.28 o 
  -1   0   6      315.08      421.18     31.31 o 
   0   0   6    11757.64    13589.53    634.67 o 
   1   0   6      377.13      690.66     48.78 o 
   2   0   6    23524.22    31741.11   1366.45 o 
   3   0   6      347.99      493.91     56.28 o 
   4   0   6     3012.03     3326.17    256.46 o 
   5   0   6      398.61      568.67     47.46 o 
  -6   1   6     5951.34     4841.72    350.35 o 
  -5   1   6      308.20      137.05     37.68 o 
  -4   1   6     9284.61     8645.69    601.54 o 
  -3   1   6     3152.73     3921.52    271.03 o 
  -2   1   6     9901.57    12764.54    822.54 o 
  -1   1   6     5121.70     7066.78    352.87 o 
   0   1   6       21.90       70.18     14.53 o 
   1   1   6     2092.28     2738.07    120.46 o 
   2   1   6     5569.72     7043.66    492.81 o 
   3   1   6      237.39      443.75     71.76 o 
   4   1   6     3323.55     3909.31    459.32 o 
  -6   2   6       82.71       40.60     39.94 o 
  -5   2   6     8144.40     6629.30    487.75 o 
  -4   2   6     1182.92      838.40     84.92 o 
  -2   2   6    10173.12     8681.44    564.17 o 
  -1   2   6      365.50      252.99     29.92 o 
   0   2   6     8346.39     7618.38    680.06 o 
   1   2   6     2251.49     2611.39    152.95 o 
   2   2   6     5755.93     7790.72    389.25 o 
   3   2   6     1694.96     2596.06    239.30 o 
   4   2   6      461.63      774.89    142.64 o 
  -6   3   6       14.43      -36.14     36.14 o 
  -5   3   6     1377.01     1040.93    111.56 o 
  -4   3   6      453.22      322.79     54.68 o 
  -3   3   6    21132.26    16731.29   1140.53 o 
  -2   3   6        3.59      -27.89     27.89 o 
  -1   3   6     9904.83     7612.65    400.68 o 
   0   3   6       91.50        5.75     21.77 o 
   1   3   6     8462.89     6547.95    278.46 o 
   2   3   6     2879.81     2736.57    132.02 o 
   3   3   6      362.00      415.61     42.54 o 
  -6   4   6      537.35      564.03     76.43 o 
  -5   4   6     4357.14     4065.62    285.89 o 
  -4   4   6      353.20      306.19     57.14 o 
  -3   4   6      190.96      175.82     48.58 o 
  -2   4   6      375.27      421.35     62.74 o 
  -1   4   6      363.28      245.73     38.17 o 
   0   4   6      143.83      112.16     34.29 o 
   1   4   6     9159.53     7437.44    379.52 o 
   2   4   6       45.88      -10.69     25.64 o 
   3   4   6     2809.96     2603.03    127.72 o 
  -6   5   6     1227.77     1249.81    120.70 o 
  -5   5   6     3823.13     3583.53    246.15 o 
  -4   5   6       39.46       15.46     48.28 o 
  -3   5   6     6741.63     6296.99    421.66 o 
  -2   5   6       66.04       35.76     47.34 o 
  -1   5   6     5945.67     5009.87    396.03 o 
   0   5   6      864.66      726.77     72.01 o 
   1   5   6      479.63      369.01     54.80 o 
   2   5   6      425.80      292.71     52.83 o 
  -6   6   6     2094.71     2294.38    176.34 o 
  -5   6   6       17.24      -10.05     51.31 o 
  -4   6   6     4954.07     4958.97    344.41 o 
  -3   6   6       35.59      -31.11     47.33 o 
  -2   6   6     2938.73     2629.73    232.50 o 
  -1   6   6     2127.03     1962.18    180.47 o 
   0   6   6      316.42      130.96     68.42 o 
   1   6   6     2912.34     2505.49    160.81 o 
  -5   7   6       72.09       21.91     59.86 o 
  -4   7   6      293.99      271.11     74.78 o 
  -3   7   6      300.79      276.52     78.48 o 
  -2   7   6     1461.20     1414.63    149.92 o 
  -1   7   6       67.44       42.97     68.87 o 
  -2 -10   7      777.50      863.99     91.36 o 
  -1 -10   7       72.19      108.33     41.26 o 
   0 -10   7      192.50      214.90     46.30 o 
   1 -10   7      101.25       95.05     46.67 o 
   2 -10   7      264.02      245.67     51.71 o 
  -4  -9   7     1138.23     1161.48    108.51 o 
  -3  -9   7      845.04      915.22     90.04 o 
  -2  -9   7      709.68      658.75     76.54 o 
  -1  -9   7     2569.04     2606.23    196.82 o 
   0  -9   7      885.26      834.05     81.79 o 
   1  -9   7     3440.37     3620.11    256.74 o 
   2  -9   7      916.94      945.86     93.09 o 
   3  -9   7      472.68      567.66     54.74 o 
  -4  -8   7     2617.36     2748.53    205.18 o 
  -3  -8   7      470.11      494.57     65.59 o 
  -2  -8   7     4940.94     4789.93    343.63 o 
  -1  -8   7      613.27      638.68     68.08 o 
   0  -8   7     6049.12     6208.70    425.45 o 
   1  -8   7      944.34      972.17     93.21 o 
   2  -8   7     1592.61     1608.76     93.99 o 
   3  -8   7     1811.30     1806.81    127.34 o 
   4  -8   7      455.15      445.05     43.30 o 
  -4  -7   7     2922.68     2766.48    212.69 o 
  -3  -7   7      357.68      368.64     51.35 o 
  -2  -7   7     1156.82     1164.04     96.77 o 
  -1  -7   7      314.16      316.71     41.95 o 
   0  -7   7     3012.17     3152.50    163.87 o 
   1  -7   7      910.30      948.07     80.95 o 
   2  -7   7     6937.78     6860.57    279.85 o 
   3  -7   7      535.24      499.31     38.29 o 
   4  -7   7     4401.20     4451.16    177.17 o 
  -5  -6   7      547.47      586.72     75.86 o 
  -4  -6   7     6735.45     6924.98    478.44 o 
  -3  -6   7     1231.35     1226.74     98.03 o 
  -2  -6   7     5759.40     6023.70    411.21 o 
  -1  -6   7     1080.96     1145.05     66.11 o 
   0  -6   7     9878.03     9993.53    407.81 o 
   1  -6   7     1035.72     1087.10     56.04 o 
   2  -6   7       89.34       96.05     20.13 o 
   3  -6   7       37.62       40.91     19.90 o 
   4  -6   7      756.07      705.34     46.21 o 
   5  -6   7       93.03       78.70     27.94 o 
  -5  -5   7     6859.58     7044.03    469.20 o 
  -4  -5   7      116.30      103.60     30.26 o 
  -3  -5   7     5799.46     5629.76    377.72 o 
  -2  -5   7     3161.65     3039.39    209.57 o 
  -1  -5   7     6535.82     6527.09    334.59 o 
   0  -5   7    10691.79    10634.15    427.14 o 
   1  -5   7      883.20      850.32     46.04 o 
   2  -5   7     6460.83     6391.27    235.82 o 
   3  -5   7     1142.97     1088.56     57.21 o 
   4  -5   7     5763.31     5903.67    227.31 o 
   5  -5   7      577.95      637.12     47.01 o 
  -5  -4   7      204.17      235.98     39.00 o 
  -4  -4   7      897.81      904.85     89.71 o 
  -3  -4   7     3013.10     2935.75    214.00 o 
  -2  -4   7     1746.77     1804.65     91.09 o 
  -1  -4   7    18613.29    18693.60    892.31 o 
   0  -4   7     1195.38     1211.99     60.39 o 
   1  -4   7     8024.92     7962.66    287.18 o 
   2  -4   7      646.41      617.99     35.68 o 
   3  -4   7     6844.74     6385.34    246.48 o 
   4  -4   7     2901.85     2771.61    115.90 o 
   5  -4   7      246.71      286.00     51.59 o 
  -5  -3   7    11969.33    12259.12    829.94 o 
  -4  -3   7      741.82      705.68     65.36 o 
  -3  -3   7     8823.89     8319.81    586.55 o 
  -2  -3   7      280.08      358.44     75.60 o 
  -1  -3   7     2741.40     2730.36    142.96 o 
   0  -3   7      453.16      459.22     34.74 o 
   1  -3   7     1777.18     1633.66     64.62 o 
   2  -3   7      969.12      868.66     38.77 o 
   3  -3   7     7349.13     7195.33    239.79 o 
   4  -3   7      659.22      623.17     56.57 o 
   5  -3   7     2494.17     2197.91    137.58 o 
  -5  -2   7     1090.72     1062.87    102.28 o 
  -4  -2   7     1430.28     1337.18    113.14 o 
  -3  -2   7    11178.87    10819.28    724.91 o 
  -2  -2   7     1119.07     1173.45     70.64 o 
  -1  -2   7    27002.59    25685.87   1280.70 o 
   0  -2   7      398.38      352.32     25.57 o 
   1  -2   7     9676.75     8400.28    457.23 o 
   2  -2   7      807.94      718.82     72.67 o 
   3  -2   7     3884.71     3630.38    175.95 o 
   4  -2   7       20.05       28.52     43.51 o 
   5  -2   7       68.16       64.04     66.46 o 
  -6  -1   7     1925.26     2508.65    166.87 o 
  -5  -1   7     1679.57     1381.59    120.49 o 
  -4  -1   7     4434.30     3562.81    268.60 o 
  -3  -1   7     1998.31     1611.63    147.63 o 
  -2  -1   7    21946.56    22392.70   1511.06 o 
  -1  -1   7      752.17      980.88     67.15 o 
   0  -1   7     3660.52     3576.82    226.89 o 
   1  -1   7     6414.08     6020.96    263.28 o 
   2  -1   7     1633.83     1695.31    106.91 o 
   3  -1   7     9789.23    10350.87   1028.42 o 
   4  -1   7      140.37      204.60     52.31 o 
  -6   0   7     5746.60     6442.52    416.05 o 
  -4   0   7     1915.48     2182.89    155.45 o 
  -3   0   7     5331.88     5937.96    392.30 o 
  -2   0   7      736.50     1026.52    193.60 o 
  -1   0   7     2527.40     2914.92    197.24 o 
   0   0   7     2881.00     4186.97    221.90 o 
   1   0   7     2343.87     3272.83    165.11 o 
   2   0   7    14223.25    17148.91   1201.77 o 
   3   0   7       90.34      155.25     35.35 o 
   4   0   7     1130.86     1534.64    108.92 o 
  -6   1   7     2289.27     1581.51    145.83 o 
  -5   1   7       61.06       34.34     31.11 o 
  -4   1   7    22016.79    26554.01   1548.28 o 
  -3   1   7      213.90      286.11     49.25 o 
  -2   1   7    15149.40    21806.22   1827.86 o 
  -1   1   7      326.59      439.77     35.89 o 
   0   1   7     5135.06     7276.31    360.85 o 
   1   1   7     1630.58     2399.18    131.53 o 
   2   1   7      102.53      224.71     39.82 o 
   3   1   7      551.31      806.82     71.75 o 
   4   1   7      548.08      692.76    181.36 o 
  -6   2   7     1321.70     1009.12    111.52 o 
  -5   2   7     2935.66     2128.05    186.00 o 
  -4   2   7      336.83      225.99     49.83 o 
  -3   2   7     2568.46     2445.28    188.73 o 
  -2   2   7     1597.84     1763.87    109.21 o 
  -1   2   7      586.56      662.48     58.66 o 
   0   2   7    16177.11    19108.16    785.99 o 
   1   2   7      323.84      427.69     38.94 o 
   2   2   7     7521.52     9615.67    781.71 o 
   3   2   7       17.38       71.52     33.79 o 
  -6   3   7     1037.20      834.37    101.29 o 
  -5   3   7      161.98       82.16     44.78 o 
  -4   3   7     5759.85     3932.97    304.87 o 
  -3   3   7     2319.39     1571.35    145.79 o 
  -2   3   7     2526.08     1995.26    183.60 o 
  -1   3   7     4131.04     3485.65    251.60 o 
   0   3   7       72.59       49.42     30.41 o 
   1   3   7     3051.53     2827.33    194.08 o 
   2   3   7      211.81      205.49     57.30 o 
   3   3   7      268.00      348.20     46.96 o 
  -6   4   7       91.84       62.33     49.33 o 
  -5   4   7     7453.35     6084.46    427.17 o 
  -4   4   7      288.72      136.46     55.04 o 
  -3   4   7     3890.20     2904.41    237.11 o 
  -2   4   7      493.67      283.86     60.00 o 
  -1   4   7      287.26      158.76     58.27 o 
   0   4   7     3827.37     2885.20    165.74 o 
   1   4   7      363.10      215.99     43.39 o 
   2   4   7     1098.23     1026.30    111.40 o 
  -6   5   7       86.51      -28.27     51.89 o 
  -5   5   7     2174.14     2077.92    163.82 o 
  -4   5   7       78.50       12.71     46.77 o 
  -3   5   7     3317.91     2805.55    236.09 o 
  -2   5   7       40.88      -43.63     43.63 o 
  -1   5   7     8507.78     6512.73    521.20 o 
   0   5   7       24.89       -2.09     48.66 o 
   1   5   7     2263.57     1788.69    119.92 o 
  -5   6   7     1472.79     1448.46    141.46 o 
  -4   6   7      817.71      695.77     99.06 o 
  -3   6   7     1112.71      840.73    111.46 o 
  -2   6   7      426.18      358.49     79.54 o 
  -1   6   7      891.92      551.37     95.65 o 
  -2 -10   8      376.00      353.52     61.02 o 
  -1 -10   8     1195.48     1210.07    112.99 o 
   0 -10   8      263.38      283.62     54.28 o 
   1 -10   8      743.04      788.07     93.91 o 
  -3  -9   8      411.60      468.39     64.92 o 
  -2  -9   8      337.76      326.65     54.00 o 
  -1  -9   8     2459.36     2562.85    190.19 o 
   0  -9   8      519.73      510.54     68.16 o 
   1  -9   8     4765.24     4965.44    351.49 o 
   2  -9   8      492.41      490.00     71.57 o 
   3  -9   8     1722.49     1837.01    128.99 o 
  -4  -8   8      622.99      695.47     80.23 o 
  -3  -8   8     1417.19     1352.26    123.98 o 
  -2  -8   8     1384.64     1372.83    118.85 o 
  -1  -8   8      932.11      961.27     89.88 o 
   0  -8   8     2795.81     2877.58    214.85 o 
   1  -8   8      120.49      113.84     37.38 o 
   2  -8   8      541.93      485.19     48.15 o 
   3  -8   8     1567.29     1599.34     91.20 o 
  -4  -7   8     3856.13     3836.52    280.11 o 
  -3  -7   8      779.42      801.08     79.69 o 
  -2  -7   8     1292.56     1192.27     92.03 o 
  -1  -7   8     3388.93     3276.02    244.65 o 
   0  -7   8      247.04      232.96     46.50 o 
   1  -7   8     1959.01     1944.43    111.21 o 
   2  -7   8     2083.80     2038.54    115.23 o 
   3  -7   8     1315.34     1421.80     80.82 o 
   4  -7   8     1711.21     1662.07     82.82 o 
  -5  -6   8      218.28      226.39     46.40 o 
  -4  -6   8     2981.52     2832.70    215.32 o 
  -3  -6   8      494.91      488.84     53.74 o 
  -2  -6   8    10769.67    10143.61    731.88 o 
  -1  -6   8      886.34      835.01     78.86 o 
   0  -6   8    11038.46    10845.73    526.91 o 
   1  -6   8      887.55      844.35     97.01 o 
   2  -6   8     1928.27     1900.88     83.71 o 
   3  -6   8     1073.36     1089.59     60.45 o 
   4  -6   8      371.85      352.35     36.74 o 
  -5  -5   8     1494.15     1619.92    120.30 o 
  -4  -5   8      503.87      432.17     57.44 o 
  -3  -5   8      756.53      775.05     75.71 o 
  -2  -5   8      392.93      343.73     50.50 o 
  -1  -5   8     1289.60     1261.87     78.11 o 
   0  -5   8     3011.21     3025.82    160.52 o 
   1  -5   8      766.70      637.85     42.64 o 
   2  -5   8     8939.02     8669.83    321.81 o 
   3  -5   8      421.14      365.68     34.04 o 
   4  -5   8     4990.59     4693.16    190.68 o 
  -5  -4   8     1487.57     1488.73    115.08 o 
  -4  -4   8     3265.35     3302.34    233.40 o 
  -3  -4   8      438.33      398.83     56.49 o 
  -2  -4   8    14936.43    14811.56    998.41 o 
  -1  -4   8     2296.72     2238.96    119.42 o 
   0  -4   8     2164.31     2214.63    103.54 o 
   1  -4   8     1329.04     1330.14     63.75 o 
   2  -4   8     1258.99     1187.57     61.40 o 
   3  -4   8     2020.21     1811.28     85.60 o 
   4  -4   8      645.31      654.12     57.67 o 
  -5  -3   8     5389.93     5550.24    384.40 o 
  -4  -3   8      479.14      501.01     66.17 o 
  -3  -3   8    17923.81    17557.16   1193.89 o 
  -2  -3   8     1396.97     1458.18    137.34 o 
  -1  -3   8     5164.77     5147.04    251.82 o 
   0  -3   8     2822.33     2854.23    124.92 o 
   1  -3   8      936.12      830.40     48.71 o 
   2  -3   8     9177.71     8419.33    318.53 o 
   3  -3   8      466.35      464.23     69.12 o 
   4  -3   8     1479.14     1268.59    101.11 o 
  -5  -2   8      220.17      224.79     46.59 o 
  -4  -2   8      117.74      162.14     39.85 o 
  -3  -2   8     3386.93     2934.62    241.84 o 
  -2  -2   8      698.90      681.63     63.89 o 
  -1  -2   8     8292.51     8760.68    450.62 o 
   0  -2   8      285.20      224.40     24.25 o 
   1  -2   8    18065.85    17601.84    901.98 o 
   2  -2   8      633.33      535.77     57.28 o 
   3  -2   8     3430.32     3419.28    321.06 o 
   4  -2   8      536.29      445.78     95.45 o 
  -6  -1   8      339.03      506.04     66.91 o 
  -5  -1   8     6665.49     6671.79    497.13 o 
  -4  -1   8      603.17      514.53     69.52 o 
  -3  -1   8    12471.84    10343.73    719.58 o 
  -2  -1   8     1047.83     1043.95     97.73 o 
  -1  -1   8     1518.02     1522.90    132.18 o 
   0  -1   8      263.89      310.72     55.32 o 
   1  -1   8      523.51      494.86     77.29 o 
   2  -1   8      115.00      166.13     39.55 o 
   3  -1   8     2077.52     2235.49    186.17 o 
   4  -1   8      181.90      219.18     52.19 o 
  -6   0   8     3272.99     4327.95    282.29 o 
  -4   0   8     5174.64     6340.93    402.44 o 
  -3   0   8     6838.95     7828.29    536.77 o 
  -2   0   8     1034.97     1131.30    103.61 o 
  -1   0   8     7583.80     8988.17    617.52 o 
   0   0   8      649.54      979.48    103.14 o 
   1   0   8    11128.55    15840.37    730.37 o 
   2   0   8      564.25      627.76     83.27 o 
   3   0   8     1154.93     1604.44    146.44 o 
  -6   1   8      148.43      161.85     45.82 o 
  -5   1   8     1215.72     1486.90    114.08 o 
  -4   1   8    10357.42    13186.44    814.28 o 
  -3   1   8      741.60      941.66     92.33 o 
  -2   1   8     5780.60     7808.61    512.64 o 
  -1   1   8      348.44      547.41     54.61 o 
   0   1   8    10002.37    14450.78    929.40 o 
   1   1   8     2495.76     3475.45    187.65 o 
   2   1   8      882.82     1239.61     88.39 o 
   3   1   8     1586.33     2375.41    139.99 o 
  -6   2   8     4525.56     3563.98    295.92 o 
  -5   2   8       20.98        8.54     39.08 o 
  -4   2   8     2680.93     3306.43    233.93 o 
  -3   2   8      232.13      354.52     54.75 o 
  -2   2   8      100.41      112.32     48.95 o 
  -1   2   8     1033.83     1578.69    122.02 o 
   0   2   8     6050.72     7632.92    382.13 o 
   1   2   8      383.95      545.38     65.54 o 
   2   2   8     1946.18     2479.51    202.28 o 
  -6   3   8     2541.06     1770.44    172.87 o 
  -5   3   8      256.81      138.54     53.80 o 
  -3   3   8       10.47       18.02     46.10 o 
  -2   3   8     7809.33     8535.76    618.28 o 
  -1   3   8      149.26      225.33     55.41 o 
   0   3   8     3812.27     4471.39    240.26 o 
   1   3   8       72.49      143.27     40.12 o 
   2   3   8      353.05      521.84     58.75 o 
  -6   4   8      594.59      394.66     77.00 o 
  -5   4   8     3003.44     2243.51    197.50 o 
  -4   4   8      303.22      160.00     53.05 o 
  -3   4   8     2270.48     1567.57    158.54 o 
  -2   4   8     1954.45     1678.80    164.54 o 
  -1   4   8      868.89      749.25     98.88 o 
   0   4   8     2877.94     2716.46    226.12 o 
   1   4   8       69.84       66.31     62.32 o 
  -5   5   8       11.13       -7.68     51.22 o 
  -4   5   8      360.14      232.61     66.34 o 
  -3   5   8      705.01      430.44     79.95 o 
  -2   5   8      995.68      603.44     86.36 o 
  -1   5   8     2540.89     2100.13    205.31 o 
  -3  -9   9      154.11      163.94     48.76 o 
  -2  -9   9      343.80      331.30     56.66 o 
  -1  -9   9      146.33      161.85     48.67 o 
   0  -9   9      355.39      355.98     58.65 o 
   1  -9   9     2405.77     2343.78    190.32 o 
   2  -9   9      273.78      233.81     55.79 o 
  -4  -8   9      495.25      452.50     62.55 o 
  -3  -8   9     2916.45     2969.19    231.49 o 
  -2  -8   9      319.22      264.49     48.59 o 
  -1  -8   9     5414.58     5244.38    376.46 o 
   0  -8   9      382.72      360.09     56.66 o 
   1  -8   9      325.23      317.63     55.42 o 
   2  -8   9      141.13      128.64     48.57 o 
  -4  -7   9     1495.76     1489.86    125.03 o 
  -3  -7   9      573.49      516.49     68.55 o 
  -2  -7   9     1725.90     1576.92    141.38 o 
  -1  -7   9     2592.22     2445.08    191.81 o 
   0  -7   9      641.06      634.50     73.21 o 
   1  -7   9     3987.58     3906.83    270.26 o 
   2  -7   9      638.50      620.62     53.92 o 
   3  -7   9     4580.62     4734.22    217.49 o 
  -5  -6   9      521.18      553.54     75.66 o 
  -4  -6   9      315.83      349.71     52.39 o 
  -3  -6   9     2156.68     2045.95    156.92 o 
  -2  -6   9     4265.20     4228.37    294.63 o 
  -1  -6   9     1083.29     1071.78    105.78 o 
   0  -6   9     3082.14     2795.28    205.94 o 
   1  -6   9      185.80      166.88     31.80 o 
   2  -6   9     3049.99     3062.18    153.35 o 
   3  -6   9      932.61      913.98     66.56 o 
  -5  -5   9      455.00      436.17     57.33 o 
  -4  -5   9     4253.25     4280.27    288.54 o 
  -3  -5   9      776.16      694.55     77.13 o 
  -2  -5   9     5339.65     5022.19    363.74 o 
  -1  -5   9      623.12      575.48     75.78 o 
   0  -5   9      390.11      376.89     39.40 o 
   1  -5   9     1646.21     1721.23     89.29 o 
   2  -5   9     1532.92     1347.20     81.88 o 
   3  -5   9      949.58      912.74     57.64 o 
  -5  -4   9      282.09      347.04     54.57 o 
  -4  -4   9     3161.03     3102.40    233.74 o 
  -3  -4   9      471.02      477.05     68.54 o 
  -2  -4   9    10531.48     9904.36    730.00 o 
  -1  -4   9      698.05      537.87     73.80 o 
   0  -4   9     8858.25     8872.60    435.30 o 
   1  -4   9      741.78      609.94     55.88 o 
   2  -4   9     5805.58     5343.37    219.65 o 
   3  -4   9      159.81      109.70     28.31 o 
  -5  -3   9     1134.30     1214.54    111.67 o 
  -4  -3   9     4429.82     3971.37    325.48 o 
  -3  -3   9     5681.38     5052.43    381.54 o 
  -2  -3   9      171.57      147.07     45.07 o 
  -1  -3   9      657.64      610.17     53.25 o 
   0  -3   9     2210.52     1958.23    131.49 o 
   1  -3   9     1527.23     1375.68    120.79 o 
   2  -3   9     5310.85     4759.63    298.03 o 
   3  -3   9      357.16      158.52     47.74 o 
  -5  -2   9     2784.46     2200.44    197.99 o 
  -3  -2   9      366.12      259.60     52.96 o 
  -2  -2   9     1690.35     1400.08    135.72 o 
  -1  -2   9     1317.74     1234.36    261.52 o 
   0  -2   9     6485.30     5701.30    408.68 o 
   1  -2   9     4885.27     5021.32    327.26 o 
   2  -2   9      445.01      513.37     64.52 o 
   3  -2   9      599.99      659.72    140.80 o 
  -6  -1   9       65.49      154.72     45.25 o 
  -5  -1   9     9100.85    10013.90    788.08 o 
  -4  -1   9      381.65      326.99     52.68 o 
  -3  -1   9     8671.88     8107.82    545.65 o 
  -2  -1   9      492.74      562.63     73.11 o 
  -1  -1   9     7813.80     8700.42    579.74 o 
   0  -1   9     2050.69     2205.25    171.29 o 
   1  -1   9     1402.81     1824.50    137.87 o 
   2  -1   9     1049.85     1340.20    157.30 o 
   3  -1   9      221.95      363.59     80.04 o 
  -6   0   9      566.26      879.90     97.79 o 
  -5   0   9      711.37      919.97     99.05 o 
  -4   0   9      812.92      951.26     97.46 o 
  -3   0   9      582.97      587.01     79.67 o 
  -2   0   9      101.88      134.62     42.50 o 
  -1   0   9     9274.69    11904.56    758.47 o 
   0   0   9      671.55      741.86     90.50 o 
   1   0   9     5659.65     8037.23    507.67 o 
   2   0   9       91.23      272.54     76.79 o 
  -6   1   9      164.24      192.88     51.80 o 
  -5   1   9     5449.82     6985.89    452.89 o 
  -3   1   9     3659.10     4932.98    371.26 o 
  -2   1   9     1361.08     1763.02    151.09 o 
  -1   1   9     2291.18     3184.50    236.20 o 
   0   1   9     1187.74     1602.65    138.29 o 
   1   1   9        3.48       92.64     59.94 o 
   2   1   9      126.91      330.53     58.83 o 
  -6   2   9     4954.65     4661.08    356.52 o 
  -5   2   9       45.23      128.06     50.94 o 
  -4   2   9     3815.50     4889.26    337.80 o 
  -3   2   9      674.22      892.08     94.20 o 
  -2   2   9     1061.24     1439.36    134.65 o 
  -1   2   9     5054.71     7215.48    478.07 o 
   0   2   9       39.74      165.14     59.57 o 
   1   2   9     1739.34     2815.26    297.22 o 
  -5   3   9       25.43       18.02     46.76 o 
  -4   3   9     1001.90     1284.79    135.01 o 
  -3   3   9      274.51      440.59     73.92 o 
  -2   3   9     8018.03    10122.57    678.55 o 
  -1   3   9       41.41       96.66     53.40 o 
   0   3   9     2898.08     3548.61    269.08 o 
  -5   4   9      365.61      193.13     64.82 o 
  -4   4   9     1996.41     1680.34    162.71 o 
  -3   4   9       52.54       97.51     53.59 o 
  -2   4   9       98.58      218.76     62.04 o 
  -1   4   9       39.33      101.21     54.45 o 
  -2  -9  10      887.60      922.81     98.68 o 
  -1  -9  10      405.89      379.07     65.39 o 
   0  -9  10     1301.13     1224.01    118.89 o 
  -3  -8  10     2258.72     2317.61    185.52 o 
  -2  -8  10      473.71      415.19     61.32 o 
  -1  -8  10     3499.76     3388.47    252.01 o 
   0  -8  10      457.76      366.58     63.50 o 
   1  -8  10     1526.95     1381.08    130.83 o 
  -4  -7  10      223.40      177.53     50.29 o 
  -3  -7  10     1318.81     1265.94    118.06 o 
  -2  -7  10       40.17       66.78     41.83 o 
  -1  -7  10      792.28      746.70     90.32 o 
   0  -7  10      234.76      211.50     49.25 o 
   1  -7  10     2200.63     1903.07    161.53 o 
   2  -7  10      408.81      387.94     60.46 o 
  -5  -6  10     1378.44     1467.86    130.89 o 
  -4  -6  10      225.24      217.76     51.52 o 
  -3  -6  10     5112.69     4601.42    357.64 o 
  -2  -6  10      927.33      879.06     95.57 o 
  -1  -6  10     2653.26     2555.50    202.49 o 
   0  -6  10      401.13      382.50     62.17 o 
   1  -6  10     2854.17     2855.10    180.40 o 
   2  -6  10      276.13      233.07     39.58 o 
  -5  -5  10      668.24      640.46     85.36 o 
  -4  -5  10     4811.10     4488.39    331.92 o 
  -3  -5  10      157.17      175.42     49.15 o 
  -2  -5  10     2296.25     2056.98    172.86 o 
  -1  -5  10     1323.17     1227.49    113.14 o 
   0  -5  10     1120.27     1031.60    110.81 o 
   1  -5  10     5133.25     5015.43    284.57 o 
   2  -5  10      438.04      370.82     66.06 o 
  -5  -4  10      460.32      403.04     66.16 o 
  -4  -4  10      192.32      175.06     52.18 o 
  -3  -4  10      761.36      736.57     91.37 o 
  -2  -4  10     2685.58     2459.01    199.68 o 
  -1  -4  10      508.49      448.58     67.41 o 
   0  -4  10     6660.80     5753.53    422.13 o 
   1  -4  10      591.11      401.38     71.35 o 
   2  -4  10     2174.87     2025.38    127.45 o 
  -5  -3  10      332.30      338.23     63.30 o 
  -4  -3  10     9050.98     8050.15    625.57 o 
  -3  -3  10      397.35      283.42     59.32 o 
  -2  -3  10     2397.52     1791.60    160.34 o 
  -1  -3  10      229.43      111.87     54.28 o 
   0  -3  10      262.24      122.41     58.36 o 
   1  -3  10      246.45      200.22     46.53 o 
   2  -3  10      743.86      825.98     74.48 o 
  -5  -2  10     2301.52     2009.64    170.07 o 
  -2  -2  10     4579.93     4037.85    310.07 o 
  -1  -2  10      617.74      473.54     72.83 o 
   0  -2  10    10875.08    11146.27    730.57 o 
   1  -2  10      218.03      319.49    101.10 o 
  -6  -1  10     1928.36     2523.63    201.04 o 
  -5  -1  10     2165.16     2370.42    203.82 o 
  -4  -1  10     1335.55     1378.93    130.25 o 
  -3  -1  10     1692.54     1876.12    156.69 o 
  -2  -1  10      502.27      550.34     76.33 o 
  -1  -1  10     6095.20     6827.25    472.44 o 
   0  -1  10      564.65      596.70     80.89 o 
   1  -1  10      727.41      893.21     98.95 o 
  -6   0  10      136.62      271.42     59.39 o 
  -5   0  10     2979.77     4009.71    280.34 o 
  -3   0  10      542.03      572.11     79.27 o 
  -2   0  10     2465.15     2879.00    225.38 o 
  -1   0  10     1025.67     1275.12    120.77 o 
   0   0  10      994.64     1333.03    119.14 o 
   1   0  10      863.41     1291.15    117.87 o 
  -6   1  10       74.01      155.29     56.35 o 
  -5   1  10     2445.04     3150.72    241.88 o 
  -4   1  10       14.18       97.22     51.50 o 
  -3   1  10     7254.30     9734.75    664.70 o 
  -2   1  10      466.81      592.90     85.15 o 
  -1   1  10     5238.93     6982.25    472.70 o 
   0   1  10       94.45      145.71     56.73 o 
  -6   2  10     1179.06     1618.49    142.44 o 
  -5   2  10      432.09      676.36     93.49 o 
  -4   2  10     1089.87     1460.79    134.26 o 
  -3   2  10      306.72      503.62     78.48 o 
  -2   2  10      549.43      954.08    111.26 o 
  -1   2  10     1423.29     2006.70    169.69 o 
   0   2  10       49.68      144.18     63.55 o 
  -4   3  10      101.53      229.38     66.50 o 
  -3   3  10     2536.38     2914.48    231.11 o 
  -2   3  10     1007.95     1461.06    142.40 o 
  -2  -8  11      796.03      725.92     93.54 o 
  -1  -8  11      664.99      642.12     83.46 o 
  -3  -7  11     2628.59     2293.96    196.00 o 
  -2  -7  11      425.10      378.04     62.83 o 
  -1  -7  11      419.38      426.35     67.77 o 
   0  -7  11     1503.18     1475.34    136.14 o 
  -4  -6  11      200.34      171.92     50.95 o 
  -3  -6  11     2491.38     2293.64    197.41 o 
  -2  -6  11      412.04      360.95     66.63 o 
  -1  -6  11     4172.20     4142.88    307.87 o 
   0  -6  11      528.44      404.40     71.10 o 
   1  -6  11     3700.96     3585.58    281.32 o 
  -5  -5  11     2948.30     2878.85    236.21 o 
  -4  -5  11     1037.17      937.73    109.16 o 
  -3  -5  11      393.32      360.76     61.41 o 
  -2  -5  11       75.53       47.62     50.94 o 
  -1  -5  11       54.85       78.64     56.91 o 
   0  -5  11      366.39      243.43     64.16 o 
   1  -5  11     1746.72     1256.21    140.57 o 
  -5  -4  11     1038.22     1015.80    118.85 o 
  -4  -4  11      579.03      506.03     74.34 o 
  -3  -4  11     1487.97     1423.44    145.96 o 
  -2  -4  11      449.79      310.01     64.55 o 
  -1  -4  11     5985.81     5105.87    381.75 o 
   0  -4  11      844.30      526.76     88.62 o 
   1  -4  11      757.72      421.25     77.01 o 
  -5  -3  11      383.75      248.75     60.84 o 
  -4  -3  11     3608.44     2911.99    272.32 o 
  -3  -3  11      277.28      175.08     59.12 o 
  -2  -3  11     4640.86     3366.15    290.70 o 
  -1  -3  11      814.98      615.46     90.89 o 
   0  -3  11     1465.08     1295.40    126.17 o 
   1  -3  11     1030.41     1008.83    109.25 o 
  -5  -2  11      116.61       86.52     46.58 o 
  -4  -2  11       34.71      -10.72     46.00 o 
  -3  -2  11       48.66        0.09     48.09 o 
  -2  -2  11     2206.25     1991.61    171.84 o 
  -1  -2  11      621.61      569.59     82.51 o 
   0  -2  11     2862.75     2955.19    218.30 o 
   1  -2  11      106.21      154.91     60.62 o 
  -5  -1  11      164.73      203.22     58.06 o 
  -4  -1  11     2737.49     2958.17    253.53 o 
  -3  -1  11      396.93      370.35     69.29 o 
  -2  -1  11     4014.99     4666.69    330.55 o 
  -1  -1  11      366.26      416.83     71.46 o 
   0  -1  11      176.06      333.11     68.97 o 
  -5   0  11     1693.62     2283.21    194.29 o 
  -4   0  11      383.46      453.47     69.85 o 
  -3   0  11     1152.37     1578.49    143.97 o 
  -2   0  11     3780.75     4713.15    342.97 o 
  -1   0  11      173.01      233.49     65.84 o 
   0   0  11     1599.50     2274.65    178.37 o 
  -5   1  11      101.94      177.11     57.49 o 
  -4   1  11      526.89      779.26     99.01 o 
  -3   1  11     4326.60     5752.34    402.99 o 
  -2   1  11      288.16      413.25     76.29 o 
  -1   1  11     1761.77     2506.32    187.93 o 
  -2  -6  12      774.09      667.02     98.00 o 
  -1  -6  12     1692.37     1623.09    154.91 o 
  -3  -5  12     1353.23     1097.54    125.75 o 
  -2  -5  12      415.37      302.10     69.38 o 
  -1  -5  12     1123.27     1124.78    129.31 o 
  -4  -4  12      147.91      103.79     55.21 o 
  -3  -4  12     1685.97     1457.99    148.93 o 
  -2  -4  12      384.45      268.59     69.95 o 
  -1  -4  12     5197.08     3688.00    311.80 o 
  -4  -3  12      514.24      389.19     80.50 o 
  -3  -3  12     1183.96      872.63    117.64 o 
  -2  -3  12     1698.80     1351.89    140.94 o 
  -1  -3  12       13.32      -25.80     48.56 o 
  -4  -2  12      700.84      636.85     91.63 o 
  -3  -2  12     1966.48     1949.83    176.58 o 
  -2  -2  12       74.50      109.47     56.54 o 
  -1  -2  12      927.50      998.29    116.55 o 
  -4  -1  12     3440.25     4342.41    337.25 o 
  -3  -1  12      374.73      351.43     73.46 o 
  -2  -1  12     3285.67     4018.06    283.41 o 
                                                 
